# Supplementary material for: Etravirine Prevents West Nile Virus and Chikungunya Virus Infection Both In Vitro and In Vivo by Inhibiting Viral Replication
Source: Pharmaceutics. 2024 Aug 23;16(9):1111. doi: 10.3390/pharmaceutics16091111 (PMC11435157; doi:10.3390/pharmaceutics16091111)
Supplement: Supplementary file 1 [file pharmaceutics-16-01111-s001.zip]

Archive with 9 entries (8 files):
- Figure S1/
- Figure S1/DMSO.gif
- Figure S1/ETR.gif
- Figure S1/mock.gif
- Figure S2.jpg
- Table S1. Information of FDA-approved reverse transcriptase inhibitors library.xlsx
- Table S2. Sequences of primer pairs specific to target genes.xlsx
- Table S3. Antibodies used in the study.xlsx
- Table S4. Parameters of the nonlinear regression models.xlsx
