# Supplementary material for: Etravirine Prevents West Nile Virus and Chikungunya Virus Infection Both In Vitro and In Vivo by Inhibiting Viral Replication
Source: Pharmaceutics. 2024 Aug 23;16(9):1111. doi: 10.3390/pharmaceutics16091111 (PMC11435157; doi:10.3390/pharmaceutics16091111)
Supplement: Supplementary file 1 [file pharmaceutics-16-01111-s001.zip › Table S1. Information of FDA-approved reverse transcriptase inhibitors library.xlsx]

## Sheet: General Information
			FDA-approved Drug Library (96-well)-L1300
	For more information on Selleck library service, please contact us via +1-832-582-8158 or library@selleckchem.com
	Product Details:
	Description		A unique collection of 3071 compounds
	Container		96 Deep Well Plate
	Stability		12 months | ﹣20°C | in DMSO
			24 months | ﹣80°C | in DMSO
	Shipping		Blue ice or Dry ice
	Formulation		Solubility ≥10 mM pre-dissolved in 10 mM solution and solubility between 2 mM and 10 mM pre-dissolved in 2 mM solution
			In 10 mM DMSO : Plate layout L1300-01~36; In 2 mM DMSO : Plate layout L1300-41
			In 10 mM Water: Plate layout L1300-37~40; In 2 mM Water : Plate layout L1300-42
	Plate layout: L1300-01
		1	2	3	4	5	6	7	8	9	10	11	12
	a	Empty	S1005	S1022	S1039	S1064	S1144	S1183	S1196	S1208	S1222	S1237	Empty
			Axitinib	Ridaforolimus (Deforolimus, MK-8669)	Rapamycin (Sirolimus)	Masitinib (AB1010)	Ivacaftor (VX-770)	Danoprevir (ITMN-191)	Exemestane	Doxorubicin (Adriamycin) HCl	Dexrazoxane HCl (ICRF-187, ADR-529)	Temozolomide
	b	Empty	S1007	S1025	S1040	S1068	S1148	S1185	S1197	S1209	S1223	S1238	Empty
			Roxadustat (FG-4592)	Gefitinib (ZD1839)	Sorafenib Tosylate	Crizotinib (PF-02341066)	Docetaxel	Ritonavir	Finasteride	Fluorouracil (5-Fluoracil, 5-FU)	Epirubicin HCl	Tamoxifen
	c	Empty	S1008	S1026	S1042	S1082	S1150	S1188	S1199	S1210	S1225	S1241	Empty
			Selumetinib (AZD6244)	Imatinib Mesylate (STI571)	Sunitinib Malate	Vismodegib (GDC-0449)	Paclitaxel	Anastrozole	Cladribine	Methotrexate	Etoposide	Vincristine sulfate
	d	Empty	S1010	S1028	S1044	S1085	S1156	S1189	S1200	S1212	S1227	S1243	Empty
			Nintedanib (BIBF 1120)	Lapatinib (GW-572016) Ditosylate	Temsirolimus (CCI-779, NSC 683864)	Belinostat (PXD101)	Capecitabine	Aprepitant	Decitabine	Bendamustine HCl	Raloxifene HCl	Agomelatine
	e	Empty	S1011	S1029	S1047	S1098	S1162	S1190	S1202	S1213	S1229	S1245	Empty
			Afatinib (BIBW2992)	Lenalidomide (CC-5013)	Vorinostat (SAHA, MK0683)	Rucaparib (AG-014699,PF-01367338) phosphate	PA-824	Bicalutamide	Dutasteride	Nelarabine	Fludarabine Phosphate	Latrepirdine 2HCl
	f	Empty	S1013	S1030	S1053	S1119	S1164	S1191	S1204	S1214	S1231	S1247	Empty
			Bortezomib (PS-341)	Panobinostat (LBH589)	Entinostat (MS-275)	Cabozantinib (XL184, BMS-907351)	Lenvatinib (E7080)	Fulvestrant	Melatonin	Bleomycin sulfate	Topotecan HCl	Leflunomide
	g	Empty	S1014	S1033	S1055	S1120	S1168	S1192	S1206	S1218	S1233	S1250	Empty
			Bosutinib (SKI-606)	Nilotinib (AMN-107)	Enzastaurin (LY317615)	Everolimus (RAD001)	Valproic acid sodium salt (Sodium valproate)	Raltitrexed	Bisoprolol fumarate	Clofarabine	2-Methoxyestradiol (2-MeOE2)	Enzalutamide (MDV3100)
	h	Empty	S1021	S1035	S1060	S1137	S1178	S1193	S1207	S1221	S1235	S1251	Empty
			Dasatinib	Pazopanib HCl (GW786034 HCl)	Olaparib (AZD2281, Ku-0059436)	Malotilate	Regorafenib (BAY 73-4506)	Thalidomide	Tivozanib (AV-951)	Dacarbazine	Letrozole	Dienogest
	Plate layout: L1300-02
		1	2	3	4	5	6	7	8	9	10	11	12
	a	Empty	S1252	S1267	S1284	S1300	S1326	S1336	S1358	S1378	S1389	S1400	Empty
			Entecavir Hydrate	Vemurafenib (PLX4032, RG7204)	Benazepril HCl	Tegafur (FT-207, NSC 148958)	Edaravone	Fluvoxamine maleate	Loratadine	Ruxolitinib (INCB018424)	Omeprazole	Tenofovir Disoproxil Fumarate
	b	Empty	S1255	S1271	S1286	S1302	S1328	S1340	S1359	S1379	S1390	S1401	Empty
			Nepafenac	Acarbose	Budesonide	Ifosfamide	Etodolac	Gatifloxacin	Losartan Potassium (DuP 753)	Isotretinoin	Ondansetron HCl	Tenofovir
	c	Empty	S1256	S1276	S1287	S1304	S1329	S1342	S1367	S1380	S1391	S1403	Empty
			Rufinamide	Adapalene	Bumetanide	Megestrol Acetate	Etomidate	Genistein	Amonafide	Lopinavir	Oxcarbazepine	Tigecycline
	d	Empty	S1257	S1278	S1289	S1305	S1330	S1344	S1368	S1381	S1393	S1404	Empty
			Posaconazole	Altretamine	Carmofur	Mercaptopurine (6-MP)	Felbamate	Glimepiride	Acitretin	Meropenem	Pirarubicin	Trilostane
	e	Empty	S1258	S1280	S1291	S1312	S1331	S1351	S1373	S1382	S1394	S1405	Empty
			Prasugrel	Amisulpride	Cetirizine DiHCl	Streptozotocin (STZ)	Fluconazole	Ivermectin	Daptomycin	Mianserin HCl	Pizotifen Malate	Vecuronium Bromide
	f	Empty	S1259	S1281	S1293	S1319	S1332	S1354	S1374	S1385	S1396	S1407	Empty
			Ramelteon	Aniracetam	Cilnidipine	Costunolide	Flumazenil	Lansoprazole	Doripenem Hydrate	Mosapride Citrate	Resveratrol	Bimatoprost
	g	Empty	S1260	S1282	S1294	S1322	S1333	S1356	S1376	S1386	S1397	S1408	Empty
			Cinacalcet HCl	Artemisinin	Cilostazol	Dexamethasone (DHAP)	Fluoxetine HCl	Levetiracetam	Gestodene	Nafamostat Mesylate	Rocuronium Bromide	Linezolid
	h	Empty	S1261	S1283	S1299	S1324	S1334	S1357	S1377	S1387	S1398	S1409	Empty
			Celecoxib	Asenapine maleate	Floxuridine	Doxazosin Mesylate	Flupirtine maleate	Lidocaine	Drospirenone	Naftopidil DiHCl	Stavudine (d4T)	Alfuzosin HCl
	Plate layout: L1300-03
		1	2	3	4	5	6	7	8	9	10	11	12
	a	Empty	S1415	S1437	S1453	S1482	S1500	S1517	S1553	S1593	S1609	S1622	Empty
			Clopidogrel	Tizanidine HCl	Tipifarnib	Daclatasvir (BMS-790052)	Betamethasone	Natamycin	ABT-492(Delafloxacin, RX-3341, WQ-3034)	Apixaban	Methimazole	Prednisone
	b	Empty	S1425	S1438	S1457	S1483	S1501	S1526	S1565	S1601	S1610	S1623	Empty
			Ranolazine 2HCl	Topiramate	Atazanavir Sulfate	Iloperidone	Mycophenolate Mofetil	Quizartinib (AC220)	VX-809 (Lumacaftor)	Reserpine	Metolazone	Acetylcysteine
	c	Empty	S1426	S1439	S1458	S1485	S1504	S1538	S1567	S1603	S1611	S1625	Empty
			Repaglinide	Tranilast	VX-745	HMN-214	Dyphylline	Telaprevir (VX-950)	Pomalidomide	Furosemide	Cefoperazone	Ethinyl Estradiol
	d	Empty	S1430	S1441	S1465	S1488	S1505	S1540	S1569	S1604	S1613	S1626	Empty
			Rolipram	Venlafaxine HCl	Moxifloxacin HCl	Naratriptan HCl	Aztreonam	Saxagliptin	Tazarotene	Olmesartan Medoxomil	Silodosin	Naproxen Sodium
	e	Empty	S1431	S1442	S1466	S1490	S1508	S1547	S1573	S1605	S1614	S1627	Empty
			Sildenafil Citrate	Voriconazole	Calcitriol	Ponatinib (AP24534)	Alprostadil	Febuxostat	Fasudil (HA-1077) HCl	Cefdinir	Riluzole	Nitazoxanide
	f	Empty	S1432	S1443	S1467	S1491	S1511	S1548	S1576	S1606	S1618	S1628	Empty
			Sumatriptan Succinate	Zileuton	Doxercalciferol	Fludarabine	Lactulose	Dapagliflozin	Sulfasalazine	Clotrimazole	Sulfameter	Triamcinolone Acetonide
	g	Empty	S1435	S1444	S1468	S1497	S1512	S1549	S1578	S1607	S1619	S1629	Empty
			Tamsulosin hydrochloride	Ziprasidone HCl	Alfacalcidol	Pralatrexate	Tadalafil	Nebivolol HCl	Candesartan	Rizatriptan Benzoate	Prilocaine	Orlistat
	h	Empty	Empty	S1445	S1472	S1499	S1514	S1550	S1591	S1608	S1620	S1630	Empty
				Zonisamide	Safinamide Mesylate	Cefaclor	Cyclosporine	Pimobendan	Bestatin	Pyridostigmine Bromide	Darunavir Ethanolate	Allopurinol
	Plate layout: L1300-04
		1	2	3	4	5	6	7	8	9	10	11	12
	a	Empty	S1631	S1643	S1653	S1667	S1680	S1692	S1706	S1718	S1732	S1740	Empty
			Allopurinol Sodium	Ursodiol	Tretinoin	Trichlormethiazide	Disulfiram	Busulfan	Lamivudine	Adefovir Dipivoxil	Mitotane	Guaifenesin
	b	Empty	S1633	S1644	S1654	S1669	S1681	S1693	S1709	S1719	S1733	S1741	Empty
			Zafirlukast	Nitrofural	Phenylbutazone	Loteprednol etabonate	Mesalamine	Carbamazepine	Estradiol	Zalcitabine	Methylprednisolone	Rifabutin
	c	Empty	S1635	S1645	S1655	Empty	S1683	S1696	S1712	S1721	S1734	S1742	Empty
			Erythromycin	Ketoprofen	Ezetimibe		Ipratropium Bromide	Hydrocortisone	Deferasirox	Azathioprine	Meloxicam	Nevirapine
	d	Empty	S1636	S1646	S1657	S1673	S1685	S1701	S1713	S1723	S1735	S1743	Empty
			Amphotericin B	Ketorolac	Enalaprilat Dihydrate	Aminophylline	Sulfanilamide	Desonide	Piroxicam	Indomethacin	Mesna	NEXIUM (esomeprazole magnesium)
	e	Empty	S1638	S1647	S1658	S1675	S1688	S1702	S1714	S1725	S1736	S1744	Empty
			Ibuprofen	Adenosine	Dofetilide	Lubiprostone	Betamethasone Dipropionate	Didanosine	Gemcitabine	Terbinafine	Methocarbamol	Nicotinic Acid
	f	Empty	S1639	S1649	S1662	S1676	S1689	S1703	S1715	S1727	S1737	S1747	Empty
			Amprenavir	Zolmitriptan	Isradipine	Amorolfine HCl	Meprednisone	Divalproex Sodium	Glipizide	Levonorgestrel	Prednisolone	Nimodipine
	g	Empty	S1640	S1651	S1665	S1677	S1690	S1704	S1716	S1729	S1738	S1748	Empty
			Albendazole	Telbivudine	Estrone	Chloramphenicol	Betamethasone Valerate	Emtricitabine	Glyburide (Glibenclamide)	Gemfibrozil	Telmisartan	Nisoldipine
	h	Empty	S1641	S1652	S1666	S1679	S1691	S1705	S1717	S1730	S1739	S1750	Empty
			Chlorothiazide	Monobenzone	Flucytosine	Flurbiprofen	Praziquantel	Progesterone	Fomepizole	Indapamide	Thiabendazole	Octocrylene
	Plate layout: L1300-05
		1	2	3	4	5	6	7	8	9	10	11	12
	a	Empty	S1754	S1768	S1778	S1792	S1808	S1828	S1839	S1855	S1878	S1891	Empty
			Oxybutynin	Cefditoren Pivoxil	Trifluridine	Simvastatin	Nifedipine	Proparacaine HCl	Chloroxine	Pefloxacin Mesylate	Ganciclovir	Carbidopa
	b	Empty	S1756	S1770	S1782	S1793	S1811	S1829	S1840	S1856	S1880	S1894	Empty
			Enoxacin	Sulfadiazine	Azacitidine	Ramipril	Amiloride HCl	Pranlukast	Lomustine	Metoprolol Tartrate	Roxatidine Acetate HCl	Valsartan
	c	Empty	S1759	S1771	S1784	S1794	S1813	S1830	S1843	S1858	S1881	S1895	Empty
			Pitavastatin Calcium	Chlorprothixene	Vidarabine	Fenofibrate	Amlodipine Besylate	Oxfendazole	Chenodeoxycholic Acid	Dienestrol	Protionamide	Dipyridamole
	d	Empty	S1760	S1773	S1786	S1799	S1816	S1831	S1845	S1859	S1883	S1896	Empty
			Rifapentine	Oxytetracycline (Terramycin)	Verteporfin	Ranolazine	Chlorpheniramine Maleate	Carvedilol	Cimetidine	Diethylstilbestrol	Idoxuridine	Hydroxyurea
	e	Empty	S1761	S1774	S1787	S1801	S1820	S1832	S1847	S1865	S1884	S1897	Empty
			Suprofen	Thioguanine	Teniposide	Ranitidine Hydrochloride	Clofibrate	Atracurium Besylate	Clemastine Fumarate	Diltiazem HCl	Sparfloxacin	Potassium Iodide
	f	Empty	S1762	S1775	S1789	S1805	S1823	S1833	S1848	S1866	S1885	S1898	Empty
			Pyrazinamide	Thiotepa	Tetrabenazine (Xenazine)	Acetylcholine Chloride	Fenoprofen Calcium	Butoconazole nitrate	Curcumin	Diphenhydramine HCl	Felodipine	Tropisetron HCl
	g	Empty	S1763	S1776	S1790	S1806	S1825	S1835	S1849	S1869	S1888	S1899	Empty
			Quetiapine Fumarate	Toremifene Citrate	Rifaximin	Acipimox	Erdosteine	Azithromycin	Daidzein	Dapoxetine HCl	Deflazacort	Nicotinamide (Vitamin B3)
	h	Empty	S1764	S1777	S1791	S1807	S1827	S1836	S1854	S1876	S1890	S1902	Empty
			Rifampin	Ethionamide	Bacitracin Zinc	Aciclovir	Betaxolol HCl	Albendazole Oxide	Bifonazole	Valaciclovir HCl	Nizatidine	Vitamin B12
	Plate layout: L1300-06
		1	2	3	4	5	6	7	8	9	10	11	12
	a	Empty	S1903	S1914	S1934	S1957	S1971	S1987	S2006	S2024	S2037	S2046	Empty
			Diclofenac Sodium	Pregnenolone	Nystatin (Fungicidin)	Sulfamethizole	Nicorandil	Mometasone furoate	Pyrimethamine	Ketotifen Fumarate	Candesartan Cilexetil	Pioglitazone HCl
	b	Empty	S1904	S1915	S1937	S1958	S1972	S1988	S2007	S2025	S2038	S2051	Empty
			Avobenzone	Sulfamethoxazole	Isoniazid	Sulbactam	Tamoxifen Citrate	Propylthiouracil	Sulindac	Urapidil HCl	Phentolamine Mesylate	Captopril
	c	Empty	S1905	S1916	S1940	S1959	S1973	S1990	S2011	S2028	S2040	S2052	Empty
			Amlodipine	Sulfisoxazole	Levofloxacin	Tolfenamic Acid	Cyclocytidine HCl	Capsaicin(Vanilloid)	Pramipexole 2HCl Monohydrate	Diclazuril	Nimesulide	Oxytetracycline Dihydrate
	d	Empty	S1907	S1917	S1941	S1960	S1974	S1992	S2015	S2029	S2041	S2053	Empty
			Metronidazole	Crystal Violet	Enalapril Maleate	Pranoprofen	Meglumine	Fluticasone propionate	Suplatast Tosylate	Uridine	Dyclonine HCl	Cytidine
	e	Empty	S1908	S1920	S1949	S1962	S1975	S1994	S2016	S2030	S2042	S2054	Empty
			Flutamide	Haloperidol	Menadione	Sulphadimethoxine	Aripiprazole	Lacidipine	Mirtazapine	Flunarizine 2HCl	Cyproterone Acetate	Orphenadrine Citrate
	f	Empty	S1909	S1921	S1950	S1964	S1978	S2001	S2017	S2031	S2043	S2055	Empty
			Fluvastatin Sodium	Phenindione	Metformin HCl	Rimantadine	Methscopolamine	Elvitegravir (GS-9137, JTK-303)	Benidipine HCl	Fenticonazole Nitrate	Memantine HCl	Gimeracil
	g	Empty	S1910	S1928	S1952	S1965	S1979	S2003	S2020	S2032	S2044	S2057	Empty
			Tioconazole	Alibendol	Methoxsalen	Primidone	Amiodarone HCl	Maraviroc	Formoterol Hemifumarate	Rebamipide	Cyproheptadine HCl	Cyclophosphamide Monohydrate
	h	Empty	S1913	S1933	S1956	S1969	S1983	S2005	S2021	S2036	S2045	S2058	Empty
			Tropicamide	Triamcinolone	Miconazole Nitrate	Nefiracetam	Adenine HCl	Raltegravir (MK-0518)	Chlormezanone	Aspartame	Doxifluridine	Tolnaftate
	Plate layout: L1300-07
		1	2	3	4	5	6	7	8	9	10	11	12
	a	Empty	S2059	S2069	S2082	S2092	S2104	S2118	S2128	S2173	S2226	S2260	Empty
			Terazosin HCl Dihydrate	Argatroban	Adiphenine HCl	Detomidine HCl	Levosulpiride	Ibutilide Fumarate	Bazedoxifene HCl	Telotristat Etiprate (LX 1606 Hippurate)	Idelalisib (CAL-101, GS-1101)	Amygdalin
	b	Empty	S2060	S2071	S2083	S2096	S2105	S2119	S2130	S2177	S2229	S2261	Empty
			Bromhexine HCl	Prulifloxacin (NM441, AF 3013)	Procaterol HCl	Almotriptan Malate	Pantoprazole	Probucol	Atropine sulfate monohydrate	Dichlorphenamide (Diclofenamide)	Eltrombopag Olamine	Andrographolide
	c	Empty	S2061	S2072	S2084	S2097	S2108	S2120	S2131	S2180	S2233	S2262	Empty
			Lovastatin	Seratrodast(AA-2414, ABT-001)	Duloxetine HCl	Ambrisentan	Flunixin Meglumin	Arbidol HCl	Roflumilast	Ixazomib (MLN2238)	Esomeprazole sodium	Apigenin
	d	Empty	S2062	S2075	S2085	S2098	S2109	S2123	S2151	S2181	Empty	S2263	Empty
			Tiopronin	Rosiglitazone HCl	Trimebutine	Bexarotene	Imidapril HCl	Dextrose	Sonidegib (Erismodegib, NVP-LDE225)	Ixazomib Citrate (MLN9708)		Arbutin
	e	Empty	S2064	S2077	S2086	S2099	S2111	S2124	S2154	S2188	S2246	S2264	Empty
			Balofloxacin	Atorvastatin Calcium	Ivabradine HCl	Temocapril HCl	Lapatinib	Xylose	Dabigatran Etexilate	Phenprocoumon	Abiraterone Acetate	Artemether
	f	Empty	S2065	S2078	S2087	S2101	S2113	S2125	S2159	S2199	S2250	S2265	Empty
			Lafutidine	Famotidine	Rivastigmine Tartrate	Gabexate Mesylate	Cisatracurium Besylate	Mestranol	Tebipenem Pivoxil	Aliskiren Hemifumarate	(-)-Epigallocatechin Gallate	Artesunate
	g	Empty	S2066	S2079	S2090	S2102	S2114	S2126	S2167	S2208	S2256	S2266	Empty
			Moxonidine	Moexipril HCl	Dexmedetomidine HCl	Rasagiline Mesylate	Dronedarone HCl	Naftopidil	Bazedoxifene Acetate	Formestane	4-Methylumbelliferone (4-MU)	Asiatic Acid
	h	Empty	S2067	S2080	S2091	S2103	S2116	S2127	S2169	S2217	S2258	S2268	Empty
			Ozagrel HCl	Clevidipine Butyrate	Betaxolol	Naltrexone HCl	Conivaptan HCl	S- (+)-Rolipram	Rosuvastatin Calcium	Irinotecan HCl Trihydrate	Esculin	Baicalein
	Plate layout: L1300-08
		1	2	3	4	5	6	7	8	9	10	11	12
	a	Empty	S2269	S2286	S2300	S2314	S2328	S2339	S2351	S2366	S2379	S2388	Empty
			Baicalin	Cyclosporin A	Ferulic Acid	Kaempferol	Nalidixic acid	Paeonol	Salicin	Taxifolin (Dihydroquercetin)	Dioscin	L-carnitine
	b	Empty	S2270	S2287	S2302	S2316	S2329	S2341	S2354	S2369	S2380	S2389	Empty
			Bergenin	Cytisine	Glycyrrhizin (Glycyrrhizic Acid)	Kinetin	Naringin	(-)-Parthenolide	Sclareol	Troxerutin	Diosmetin	Naringin Dihydrochalcone
	c	Empty	S2271	S2289	S2303	S2317	S2331	S2344	S2357	S2370	S2381	S2390	Empty
			Berberine chloride	Daidzin	gossypol-Acetic acid	L-(+)-Rhamnose Monohydrate	Neohesperidin Dihydrochalcone (Nhdc)	Piperine	Silibinin	Ursolic Acid	D-Mannitol	Polydatin
	d	Empty	S2277	S2290	S2304	S2318	S2332	S2346	S2358	S2373	S2382	S2391	Empty
			Caffeic Acid	Dihydroartemisinin (DHA)	Gramine	Lappaconitine	Neohesperidin	Puerarin	Silymarin	Yohimbine HCl	Evodiamine	Quercetin
	e	Empty	S2280	S2293	S2308	S2320	S2334	S2347	S2359	S2374	S2383	S2393	Empty
			Chlorogenic Acid	DL-Carnitine HCl	Hesperetin	Luteolin	Oleanolic Acid	Quercetin Dihydrate	Sinomenine	5-hydroxytryptophan (5-HTP)	Gastrodin	Sorbitol
	f	Empty	S2282	S2295	S2309	S2321	S2336	S2348	S2362	S2375	S2384	S2396	Empty
			Cinchonidine	Emodin	Hesperidin	Magnolol	Orotic acid (6-Carboxyuracil)	Rotenone (Barbasco)	Synephrine	Aloin	Hematoxylin	Salidroside
	g	Empty	S2283	S2296	S2310	S2322	S2337	S2349	S2364	S2376	S2386	S2397	Empty
			Cinchonine(LA40221)	Enoxolone	Honokiol	(+)-Matrine	Osthole	Rutaecarpine	Tanshinone I	Ammonium Glycyrrhizinate	Indirubin	Palmatine chloride
	h	Empty	S2284	S2299	S2311	S2325	S2338	S2350	S2365	S2378	S2387	S2401	Empty
			Colchicine	Formononetin	Hyodeoxycholic acid (HDCA)	Morin Hydrate	Oxymatrine	Rutin	Tanshinone IIA	Butylscopolamine Bromide	Lappaconite HBr	Sodium Danshensu
	Plate layout: L1300-09
		1	2	3	4	5	6	7	8	9	10	11	12
	a	Empty	S2403	S2442	S2455	S2467	S2481	S2492	S2502	S2511	S2524	S2537	Empty
			Tetrandrine	Inosine	Bethanechol chloride	Famciclovir	Manidipine	Novobiocin Sodium	Quinine HCl Dihydrate	Sulfadoxine	Phenytoin Sodium	Secnidazole
	b	Empty	S2410	S2443	S2456	S2468	S2482	S2493	S2503	S2512	S2525	Empty	Empty
			Paeoniflorin	Tolbutamide	Chlorpromazine HCl	Fenbendazole	Manidipine 2HCl	Olanzapine	Racecadotril	Tenoxicam	Phenytoin
	c	Empty	S2411	S2446	S2457	S2470	S2484	S2494	S2504	S2515	S2528	S2541	Empty
			Geniposide	Levosimendan	Clindamycin HCl	Fluocinolone Acetonide	Milrinone	Olopatadine HCl	Ribavirin	Vardenafil HCl Trihydrate	Ciclopirox	Clomipramine HCl
	d	Empty	S2422	S2450	S2458	S2471	S2485	S2496	S2505	S2516	S2529	S2542	Empty
			Ipriflavone (Osteofix)	Equol	Clonidine HCl	Gallamine Triethiodide	Mitoxantrone 2HCl	Ozagrel	Rosiglitazone maleate	Xylazine HCl	Dopamine HCl	Phenformin HCl
	e	Empty	S2423	S2451	S2459	S2473	S2486	S2497	S2506	S2517	S2533	S2543	Empty
			(S)-10-Hydroxycamptothecin	Amantadine HCl	Clozapine	Hexestrol	Moroxydine HCl	Pancuronium dibromide	Roxithromycin	Maprotiline HCl	Ritodrine HCl	Ceftiofur HCl
	f	Empty	S2437	S2452	S2460	S2475	S2487	S2499	S2508	S2519	S2534	S2547	Empty
			Rotundine	Amfebutamone (Bupropion) HCl	Pramipexole	Imatinib (STI571)	Mycophenolic acid	Phenoxybenzamine HCl	Scopolamine HBr	Naphazoline HCl	Isoconazole nitrate	Tiotropium Bromide hydrate
	g	Empty	S2438	S2453	S2461	S2479	S2489	S2500	S2509	S2521	S2535	S2549	Empty
			Synephrine HCl	Benserazide HCl	Domperidone	Lincomycin HCl	Nateglinide	Propafenone HCl	Sotalol HCl	Epinephrine bitartrate	Econazole nitrate	Trospium chloride
	h	Empty	S2439	S2454	S2466	S2480	S2491	S2501	S2510	Empty	S2536	Empty	Empty
			Guanosine	Bupivacaine HCl	Estriol	Loperamide HCl	Nitrendipine	Pyrantel Pamoate	Spectinomycin 2HCl		Miconazole
	Plate layout: L1300-10
		1	2	3	4	5	6	7	8	9	10	11	12
	a	Empty	S2551	S2561	S2574	S2586	S2602	S2610	S2665	S2760	S2797	S2853	Empty
			Sulbactam sodium	Clomifene citrate	Tetracycline HCl	Dimethyl Fumarate	Acemetacin	Lonidamine	Ciprofibrate	Canagliflozin	Lonafarnib	Carfilzomib (PR-171)
	b	Empty	S2552	S2564	S2576	S2589	S2603	S2611	S2667	S2762	S2807	S2868	Empty
			Azelastine HCl	Cloxacillin Sodium	Xylometazoline HCl	Miglitol	Tioxolone	Ethisterone	Dolutegravir (GSK1349572)	Alectinib (CH5424802)	Dabrafenib (GSK2118436)	Alogliptin（SYK-322）benzoate
	c	Empty	S2553	S2565	S2577	S2590	Empty	S2613	S2673	S2765	S2809	S2874	Empty
			5-Aminolevulinic acid HCl	Amoxicillin Sodium	Phenacetin	Pioglitazone		Clorsulon	Trametinib (GSK1120212)	MK-2048	MPEP	Camostat Mesilate
	d	Empty	S2554	S2566	S2579	S2593	S2605	S2614	S2680	S2787	S2814	S2875	Empty
			Daphnetin	Isoprenaline HCl	Zidovudine	Tolvaptan	Idebenone	Arecoline HBr	Ibrutinib (PCI-32765)	Laquinimod	Alpelisib (BYL719)	Prucalopride
	e	Empty	S2555	S2567	S2581	S2594	S2606	S2615	S2721	S2789	S2830	S2883	Empty
			Clarithromycin	Medroxyprogesterone acetate	Quinapril HCl	Pramiracetam	Mifepristone	Noradrenaline bitartrate monohydrate	Nilvadipine	Tofacitinib (CP-690550,Tasocitinib)	Clindamycin	4-Aminohippuric Acid
	f	Empty	S2556	S2569	S2583	S2596	S2607	S2625	S2727	S2790	Empty	S2884	Empty
			Rosiglitazone	Phenylephrine HCl	Thiamphenicol	Clindamycin palmitate HCl	Buflomedil HCl	Fostamatinib (R788)	Dacomitinib (PF299804, PF299)	Istradefylline		Acesulfame Potassium
	g	Empty	S2557	S2570	S2584	S2599	S2608	Empty	S2736	S2792	S2840	S2900	Empty
			Terbinafine HCl	Prednisolone Acetate	Clobetasol propionate	L-Thyroxine	Fluocinonide		Fedratinib (SAR302503, TG101348)	Torcetrapib	Apalutamide?(ARN-509)	Cobicistat (GS-9350)
	h	Empty	S2559	S2573	S2585	S2601	S2609	S2664	S2741	S2794	S2851	S2902	Empty
			Cortisone acetate	Tetracaine HCl	Brompheniramine hydrogen maleate	Gliclazide	Inulin	Clinofibrate	Niraparib (MK-4827)	Sofosbuvir (PSI-7977, GS-7977)	Baricitinib (LY3009104, INCB028050)	S-Ruxolitinib (INCB018424)
	Plate layout: L1300-11
		1	2	3	4	5	6	7	8	9	10	11	12
	a	Empty	S2903	S3008	S3023	S3037	S3053	S3067	S3080	S3114	S3132	S3150	Empty
			Lumiracoxib	Zaltoprofen	Bufexamac	Bepotastine Besilate	Azelnidipine	Chlorhexidine?2HCl	Etravirine (TMC125)	Vitamin C	Sulfamerazine	Articaine HCl
	b	Empty	S2907	S3012	S3024	S3038	S3054	S3070	S3081	S3116	S3133	S3151	Empty
			Pirfenidone	Pazopanib	Lamotrigine	Fosaprepitant dimeglumine salt	Alverine Citrate	Piracetam	Ulipristal Acetate (CDB 2914)	Sulfathiazole	Sulfamethazine	Gliquidone
	c	Empty	S2922	S3015	S3027	S3043	S3057	S3071	S3083	S3117	S3137	S3153	Empty
			Icotinib	Amoxicillin	Fenoprofen calcium hydrate	Rofecoxib	Azilsartan Medoxomil	Vanillin	Indacaterol Maleate	Oxybutynin chloride	Sodium salicylate	levalbuterol tartrate
	d	Empty	S3000	S3017	S3030	S3045	S3060	S3074	S3100	S3120	S3138	S3154	Empty
			Carbazochrome sodium sulfonate (AC-17)	Aspirin	Niclosamide	Cinepazide maleate	Medetomidine HCl	Chlorthalidone	2-Thiouracil	Doxepin HCl	Methylthiouracil	Butenafine HCl
	e	Empty	S3001	S3018	S3031	S3046	S3061	Empty	S3104	S3121	S3140	S3155	Empty
			Clevudine	Niflumic acid	Linagliptin	Azilsartan	Epinephrine HCl		Moguisteine	Ornidazole	Milnacipran HCl	Mepivacaine HCl
	f	Empty	S3002	S3019	S3033	S3047	S3062	S3077	S3105	S3124	S3144	S3160	Empty
			Rivaroxaban	Ciclopirox ethanolamine	Vildagliptin (LAF-237)	Otilonium Bromide	Diclofenac Potassium	Tazobactam	Nadifloxacin	Dexamethasone Acetate	Darifenacin HBr	Ethynodiol diacetate
	g	Empty	S3003	S3021	S3035	S3051	S3063	S3078	S3106	S3129	S3147	S3161	Empty
			Prostaglandin E2 (PGE2)	Rimonabant	Daunorubicin HCl	Bosentan Hydrate	Diclofenac Diethylamine	Beclomethasone dipropionate	Pidotimod	Trimethoprim	Entacapone	Sertaconazole nitrate
	h	Empty	S3005	S3022	S3036	S3052	S3066	S3079	S3113	S3130	S3149	S3162	Empty
			Paroxetine HCl	Cabazitaxel	Pravastatin sodium	Rupatadine Fumarate	Naloxone HCl	Atovaquone	Pyridoxine HCl	Biotin (Vitamin B7)	Estradiol valerate	Tylosin tartrate
	Plate layout: L1300-12
		1	2	3	4	5	6	7	8	9	10	11	12
	a	Empty	S3163	S3179	S3193	S3208	S3615	Empty	S3644	S3657	S3671	S3684	Empty
			Benztropine mesylate	Carbenicillin disodium	Ticarcillin sodium	Fexofenadine HCl	Dehydrocostus Lactone		Sulfamonomethoxine	Promestriene	Quinestrol	Methacholine chloride
	b	Empty	S3167	S3180	S3195	S3212	S3616	S3635	S3645	S3659	S3672	Empty	Empty
			Altrenogest	Eletriptan HBr	Azlocillin sodium salt	Moclobemide (Ro 111163)	Asiaticoside	Medroxyprogesterone	Kitasamycin	Fludrocortisone acetate	Cefonicid sodium
	c	Empty	S3170	S3181	S3199	S3604	S3618	S3637	Empty	S3663	S3673	S3687	Empty
			Ampicillin sodium	Flumequine	Reboxetine mesylate	Triptolide (PG490)	Acetylspiramycin (ASPM)	Cefpirome sulfate		Afloqualone	Sulfaphenazole	Urea
	d	Empty	S3172	S3183	S3200	Empty	S3621	S3638	S3647	Empty	S3674	S3689	Empty
			Anagrelide HCl	Amitriptyline HCl	Triflusal		Pazufloxacin mesylate	Cefamandole nafate	Mafenide Acetate		Levamlodipine	Ethidium bromide
	e	Empty	S3173	S3185	S3201	S3606	S3622	S3639	S3648	S3666	S3675	S3690	Empty
			Antipyrine	Adrenalone HCl	Trifluoperazine 2HCl	Fangchinoline	Diammonium Glycyrrhizinate	Tacrine hydrochloride hydrate	Amlexanox	Ilaprazole	Umbelliferone	Pargyline hydrochloride
	f	Empty	S3175	S3186	S3202	S3609	S3623	S3640	S3654	S3668	S3676	S3692	Empty
			Atomoxetine HCl	Azatadine dimaleate	Catharanthine	Berbamine (dihydrochloride)	Ceftibuten dihydrate	Methoxyphenamine Hydrochloride	Tauroursodeoxycholic Acid (TUDCA)	Thymopentin	Carbendazim	N-Ethylmaleimide (NEM)
	g	Empty	S3176	Empty	Empty	S3611	S3625	S3641	S3655	S3669	S3677	S3693	Empty
			Betahistine 2HCl			(+)-Fangchinoline	Tyramine	Osalmid	Cefepime Dihydrochloride Monohydrate	Carmustine	Cinnamic acid	2,6-Dihydroxypurine
	h	Empty	S3178	S3189	S3207	S3612	S3627	S3643	S3656	Empty	S3681	S3694	Empty
			Brinzolamide	Ropinirole HCl	Iopromide	Rosmarinic acid	Tryptamine	Amitraz	Piribedil		Vitamin E Acetate	Glucosamine hydrochloride
	Plate layout: L1300-13
		1	2	3	4	5	6	7	8	9	10	11	12
	a	Empty	S3697	S3708	S3719	S3730	S3742	S3756	S3773	S3788	S3809	S3846	Empty
			Mafenide hydrochloride	Sulfachloropyridazine	Topiroxostat	Metaxalone	Cholic acid	Methyl salicylate	Tyrosol	Carvacrol	Imperatorin	Eupatilin
	b	Empty	S3698	S3711	S3722	S3731	S3745	S3758	S3774	S3791	S3810	S3847	Empty
			Nortriptyline hydrochloride	Carbasalate Calcium	Isavuconazole	Tipiracil hydrochloride	Balsalazide disodium	Sinomenine hydrochloride	Dehydroandrographolide Succinate Potasium Salt	Succinic acid	Scutellarin	Panaxatriol
	c	Empty	S3701	S3713	S3723	S3732	S3746	S3759	S3775	S3794	S3811	S3849	Empty
			Benactyzine hydrochloride	Moxidectin	Ramosetron Hydrochloride	Avibactam sodium	Lumefantrine	Norcantharidin	Ligustrazine hydrochloride	Palmitic acid	Ginsenoside Re	D-Galactose
	d	Empty	S3703	S3714	S3724	S3733	S3747	Empty	S3776	S3797	S3817	S3850	Empty
			Phenethyl alcohol	Lifitegrast	Velpatasvir	Boceprevir	Levothyroxine sodium		Sophoricoside	Helicide	Harmine hydrochloride	Glucosamine sulfate
	e	Empty	S3704	Empty	S3726	S3735	S3750	S3763	S3779	S3799	S3824	S3851	Empty
			4-Methylbenzylidene camphor		Selexipag	Umeclidinium bromide	Sodium benzoate	Cinnamaldehyde	cis-Anethole	Gentisic acid	Quercitrin	Camphor
	f	Empty	S3705	S3716	S3727	S3738	S3751	S3766	S3781	S3802	S3835	S3854	Empty
			Chlorobutanol	Flibanserin	Vilanterol Trifenate	Travoprost	Quinidine sulfate	Tanshinone IIA sulfonate (sodium)	Ginkgolide C	Trigonelline Hydrochloride	Loganin	Tetrahydropalmatine hydrochloride
	g	Empty	S3706	Empty	S3728	S3739	S3754	S3769	S3783	S3805	S3842	S3856	Empty
			Sarpogrelate hydrochloride		Grazoprevir	Calcipotriene	4-Hydroxybenzoic acid	Palmatine	Echinacoside	Stevioside	Isoquercitrin	Allantoin
	h	Empty	S3707	Empty	S3729	S3741	S3755	S3772	S3785	S3807	S3843	S3858	Empty
			Ethopabate		Iron sucrose	Benznidazole	Betaine	5-Hydroxymethylfurfural	Notoginsenoside R1	Dehydroandrographolide	Madecassoside	Lawsone
	Plate layout: L1300-14
		1	2	3	4	5	6	7	8	9	10	11	12
	a	Empty	S3866	S3887	S3907	S3926	S3951	S3969	S3980	S3995	S4004	S4017	Empty
			Galanthamine	L-Rhamnose monohydrate	Bulleyaconi cine A	Forsythin	Tannic acid	Veratric acid	Pyridoxine	Guaiazulene	Ethambutol 2HCl	Allylthiourea
	b	Empty	S3868	S3889	S3909	S3927	S3956	S3970	S3982	S3996	S4007	S4018	Empty
			Harmine	Arteether	Catalpol	Swertiamarin	Tetramethylpyrazine	Vindoline	Batyl alcohol	Thioctic acid	Pentamidine isethionate	Sennoside B
	c	Empty	S3870	S3892	S3914	S3930	S3957	S3971	S3983	S3997	S4009	S4019	Empty
			D-Pinitol	Isopsoralen	α-Hederin	Liquiritin	Gamma-Oryzanol	Fusidine	Caryophyllene oxide	Oxaceprol	Mirabegron	Avanafil
	d	Empty	S3872	S3893	S3919	S3935	S3959	Empty	S3984	S3998	S4010	S4020	Empty
			Guaiacol	Bornyl acetate	Hederacoside C	Nonivamide	(+)-Borneol		Nordihydroguaiaretic acid (NDGA)	(+)-α-Lipoic acid	Acebutolol HCl	Sodium Picosulfate
	e	Empty	S3876	S3895	S3921	S3944	S3965	S3974	S3985	S4000	S4011	S4021	Empty
			Indigo	Sophoridine	Lathyrol	Valproic acid	Vanillyl Butyl Ether	(+)-Catechin hydrate	Methyl 4-hydroxybenzoate	Pergolide Mesylate	Ampiroxicam	Tolcapone
	f	Empty	S3881	S3898	S3923	S3945	S3966	S3975	S3986	S4001	S4012	S4022	Empty
			Scopoletin	Hydroxy Camptothecine	Ginsenoside Rg1	L-Cycloserine	Nifuratel	Protocatechuic acid	L(+)-Arabinose	Cabozantinib malate (XL184)	Desloratadine	Probenecid
	g	Empty	S3883	S3899	S3924	Empty	S3967	S3977	S3987	S4002	S4014	S4023	Empty
			Protopine	Hederagenin	Ginsenoside Rb1		Flavone	(-)-Borneol	L-Tryptophan	Sitagliptin phosphate monohydrate	Hyoscyamine	Procaine HCl
	h	Empty	S3885	S3901	S3925	S3950	S3968	S3979	S3992	S4003	Empty	S4024	Empty
			Pyrogallol	Astragaloside IV	(-)-Epicatechin gallate	Maltitol	Histamine	Zinc Undecylenate	D-(+)-Trehalose dihydrate	Lithocholic acid		Homatropine Methylbromide
	Plate layout: L1300-15
		1	2	3	4	5	6	7	8	9	10	11	12
	a	Empty	S4025	S4040	S4048	S4058	S4068	S4077	S4085	S4096	S4106	S4119	Empty
			Homatropine Bromide	Norethindrone	Carbimazole	Ropivacaine HCl	Tinidazole	Mequinol	Levobetaxolol HCl	Droperidol	Closantel	Pefloxacin Mesylate Dihydrate
	b	Empty	S4026	S4041	S4049	S4059	S4070	S4078	S4086	S4098	S4107	S4120	Empty
			Hydroxyzine 2HCl	Olsalazine Sodium	Valdecoxib	Sodium Nitroprusside Dihydrate	Guanidine HCl	Mefenamic Acid	Loxapine Succinate	Halcinonide	Clofazimine	Sulconazole Nitrate
	c	Empty	S4031	S4042	S4050	S4060	S4071	S4079	S4088	S4099	S4110	S4122	Empty
			Aclidinium Bromide	Nafcillin Sodium	Valganciclovir HCl	Erythromycin Ethylsuccinate	Griseofulvin	Ticagrelor	Flumethasone	Dexlansoprazole	Estradiol Benzoate	Tilmicosin
	d	Empty	S4034	S4043	S4051	S4061	S4072	S4080	S4089	S4100	S4111	S4123	Empty
			Diphemanil Methylsulfate	Tetrahydrozoline HCl	Nabumetone	Levobupivacaine HCl	Decamethonium Bromide	Triamterene	Halobetasol Propionate	Esmolol HCl	Dicloxacillin Sodium	Timolol Maleate
	e	Empty	Empty	S4044	S4053	S4062	S4073	S4081	S4090	S4101	S4112	S4124	Empty
				Toltrazuril	Sertraline HCl	Ronidazole	Sodium 4-Aminosalicylate	Sulfacetamide Sodium	Fenspiride HCl	Voglibose	Desvenlafaxine Succinate	Tolazoline HCl
	f	Empty	S4037	S4045	S4054	Empty	Empty	S4082	S4091	S4102	S4113	S4125	Empty
			Doxapram HCl	Pheniramine Maleate	Spironolactone			Spiramycin	Ifenprodil Tartrate	Eprosartan Mesylate	Desvenlafaxine	Sodium Phenylbutyrate
	g	Empty	S4038	S4046	S4056	S4064	S4075	S4083	S4092	S4104	S4114	S4128	Empty
			Dibucaine HCl	Estradiol Cypionate	Retapamulin	Escitalopram Oxalate	Zinc Pyrithione	Vitamin A Acetate	Pramoxine HCl	Diminazene Aceturate	Triclabendazole	Troxipide
	h	Empty	S4039	S4047	S4057	S4065	S4076	S4084	S4095	S4105	S4118	S4131	Empty
			Methazolamide	Bisacodyl	Methyclothiazide	Guanabenz Acetate	Propranolol HCl	Lomerizine 2HCl	Difluprednate	Closantel Sodium	Histamine 2HCl	Levodropropizine
	Plate layout: L1300-16
		1	2	3	4	5	6	7	8	9	10	11	12
	a	Empty	S4135	S4149	S4163	S4172	S4182	S4191	S4203	S4213	S4224	S4237	Empty
			Clorprenaline HCl	Amfenac Sodium Monohydrate	Doxycycline Hyclate	Cetylpyridinium Chloride	Nifuroxazide	Betamipron	Furaltadone HCl	Dirithromycin	Erythritol	Primaquine Diphosphate
	b	Empty	S4136	S4151	S4164	S4173	S4184	S4192	S4204	S4214	S4225	S4238	Empty
			Carprofen	Penfluridol	Doxofylline	1-Hexadecanol	Penciclovir	Chlorquinaldol	Isosorbide	Sucralose	Mexiletine HCl	Cepharanthine
	c	Empty	S4138	S4152	S4165	S4175	S4185	S4195	S4206	S4216	S4227	S4239	Empty
			Dropropizine	Ethamsylate	Benzydamine HCl	Sulfaguanidine	Tiratricol	Broxyquinoline	Cysteamine HCl	Valnemulin HCl	Fidaxomicin	Bergapten
	d	Empty	S4139	S4155	S4166	S4176	S4186	S4196	S4207	S4217	S4228	S4240	Empty
			Cyclizine 2HCl	Chlorzoxazone	Chlorpropamide	Trometamol	Domiphen Bromide	Ethacridine lactate monohydrate	Clofibric Acid	Liothyronine Sodium	Fluorometholone Acetate	Doxylamine Succinate
	e	Empty	S4141	S4159	S4167	S4177	S4187	S4197	S4208	S4219	S4229	S4242	Empty
			Dinitolmide	Bezafibrate	Cyromazine	Uracil	Salicylanilide	Bemegride	Chromocarb	Azaperone	Oxybuprocaine HCl	Cetrimonium Bromide (CTAB)
	f	Empty	S4143	S4160	S4169	S4178	S4188	S4200	Empty	S4221	S4230	S4243	Empty
			Pentoxyverine Citrate	Penicillin G Sodium	Teriflunomide	Climbazole	Sasapyrine	Tolperisone HCl		Benzbromarone	Oxaprozin	Deoxycorticosterone acetate
	g	Empty	S4147	S4161	S4170	S4179	S4189	S4201	S4210	S4222	S4231	S4244	Empty
			Azithromycin Dihydrate	Benzoic Acid	Coumarin	Mezlocillin Sodium	Cyclandelate	Florfenicol	Benzocaine	Piperacillin Sodium	Pilocarpine HCl	Serotonin HCl
	h	Empty	S4148	S4162	S4171	S4181	S4190	S4202	S4211	S4223	S4235	S4246	Empty
			Ampicillin Trihydrate	Benzethonium Chloride	Choline Chloride	Nicardipine HCl	Cinchophen	Verapamil HCl	Montelukast Sodium	Mevastatin	Phenazopyridine HCl	Tranylcypromine (2-PCPA) HCl
	Plate layout: L1300-17
		1	2	3	4	5	6	7	8	9	10	11	12
	a	Empty	S4247	S4257	S4267	S4280	S4289	S4297	S4309	S4332	S4345	Empty	Empty
			Prucalopride Succinate	Alizapride HCl	Diacerein	Meclofenoxate (Centrophenoxine) HCl	Metoclopramide HCl	Mupirocin	Bromocriptine Mesylate	Medrysone	Pentoxifylline
	b	Empty	S4248	S4258	S4268	S4281	Empty	S4299	S4312	S4334	Empty	S4361	Empty
			Bromfenac Sodium	Luliconazole	Flufenamic acid	Tasimelteon		Dicoumarol	Carbadox	Mesoridazine Besylate		Cinoxacin
	c	Empty	S4249	S4259	S4269	S4282	S4291	S4301	S4316	S4335	S4349	S4362	Empty
			Flopropione	Vilazodone HCl	Vinorelbine Tartrate	Nelfinavir Mesylate	Labetalol HCl	(R)-(+)-Atenolol HCl	Clopamide	Metaproterenol Sulfate	Procyclidine HCl	Glafenine HCl
	d	Empty	S4250	S4260	S4270	S4283	S4292	S4303	S4317	S4336	S4351	S4365	Empty
			Sulfamethoxypyridazine	Tamibarotene	Oxiracetam	Cyclobenzaprine HCl	Diphenidol HCl	9-Aminoacridine	Clorgyline HCl	Metaraminol Bitartrate	Ractopamine HCl	Phthalylsulfacetamide
	e	Empty	Empty	S4263	S4274	S4284	S4293	S4304	S4322	S4338	S4353	S4366	Empty
				Efaproxiral Sodium	Rotigotine	Chloroprocaine HCl	Promethazine HCl	Anisindione	Disopyramide Phosphate	Methoxamine HCl	Terfenadine	Pinacidil
	f	Empty	S4253	S4264	S4277	S4285	S4294	S4305	S4326	S4339	S4354	S4367	Empty
			Epinastine HCl	Etofibrate	Bambuterol HCl	Ospemifene	Procainamide HCl	Anisotropine Methylbromide	Ethoxzolamide	Meticrane	Thiostrepton	Suxibuzone
	g	Empty	S4255	S4265	S4278	S4286	S4295	S4307	S4330	S4343	S4357	S4368	Empty
			Quinacrine 2HCl	Nicaraven	Carteolol HCl	Anidulafungin (LY303366)	Meclofenamate Sodium	Auranofin	Isoetharine Mesylate	Oxethazaine	Tacrine HCl	Carbenoxolone Sodium
	h	Empty	S4256	S4266	S4279	S4288	S4296	S4308	S4331	S4344	S4358	S4373	Empty
			Buspirone HCl	Brimonidine Tartrate	Demeclocycline HCl	Chloroambucil	Salmeterol Xinafoate	Benzthiazide	Meclocycline Sulfosalicylate	Oxprenolol HCl	Pimozide	Dicyclomine HCl
	Plate layout: L1300-18
		1	2	3	4	5	6	7	8	9	10	11	12
	a	Empty	S4375	S4389	S4404	S4504	S4515	S4525	S4536	S4547	S4561	S4570	Empty
			Mepenzolate Bromide	Bephenium Hydroxynaphthoate	Pasiniazid	6-Mercaptopurine (6-MP) Monohydrate	Ademetionine disulfate tosylate	Ethylparaben	Nitrofurantoin	8-Hydroxyquinoline	Danthron	Halothane
	b	Empty	S4376	Empty	Empty	S4505	S4516	S4526	S4538	S4548	S4562	S4571	Empty
			Aceclidine HCl			Vinblastine sulfate	(+)-Camphor	Fenbufen	Pantoprazole sodium	Aminoguanidine hydrochloride	Dehydrocholic acid	Hexylresorcinol
	c	Empty	S4377	S4391	S4406	S4506	S4517	S4527	S4539	S4550	S4563	Empty	Empty
			Imipramine HCl	Camylofin Chlorhydrate	Pindolol	Acetazolamide	Cefotaxime sodium	Fenofibric acid	Salicylic acid	Azelaic acid	Diatrizoic acid
	d	Empty	S4381	S4393	S4415	S4507	S4518	S4528	S4541	S4552	S4564	S4576	Empty
			Proadifen HCl	Cephapirin Sodium	Misoprostol	17-Hydroxyprogesterone	Chloroxylenol	Furazolidone	Triclosan	Bithionol	Diethylcarbamazine citrate	Sulfabenzamide
	e	Empty	S4382	S4394	S4416	S4509	S4520	S4530	S4542	S4553	S4565	S4577	Empty
			Pyrilamine Maleate	Clofoctol	Trimipramine Maleate	4-Aminoantipyrine	2-Aminoheptane	i-Inositol	Trihexyphenidyl hydrochloride	Bronopol	Diiodohydroxyquinoline	Terpin hydrate
	f	Empty	S4385	S4396	S4420	S4510	S4521	S4532	S4543	S4556	S4566	S4578	Empty
			Fosfomycin Tromethamine	Digoxigenin	Mefloquine HCl	4-Aminobenzoic acid	DEET	Iopamidol	Trimetazidine dihydrochloride	Carzenide	DL-Panthenol	Tyloxapol
	g	Empty	S4387	Empty	S4502	S4512	S4522	S4534	S4544	S4558	S4568	Empty	Empty
			Bendroflumethiazide		Eltrombopag	Aceglutamide	Dehydroacetic acid	6-Acetamidohexanoic acid	Urethane	Citiolone	Ethylvanillin
	h	Empty	S4388	S4402	S4503	S4514	S4524	S4535	S4546	S4559	S4569	Empty	Empty
			Bentiromide	Oxeladin Citrate	Calcium D-Panthotenate	Acetylleucine	2-Ethoxybenzamide	Methylene Blue	Xylitol	Cloxiquine	Fluphenazine dihydrochloride
	Plate layout: L1300-19
		1	2	3	4	5	6	7	8	9	10	11	12
	a	Empty	S4581	S4591	S4601	S4618	S4628	S4636	S4648	S4658	S4667	S4678	Empty
			Triacetin	Nitroxoline	Clioquinol	Fenoldopam mesylate	(+/-)-Sulfinpyrazone	Teneligliptin hydrobromide	Dantrolene sodium hemiheptahydrate	Hydroquinidine	Lidocaine hydrochloride	Povidone iodine
	b	Empty	S4583	S4593	S4602	S4619	S4629	S4637	S4649	S4660	Empty	S4679	Empty
			Butamben	Chlormadinone acetate	Acetohydroxamic acid	Itopride hydrochloride	Chlorotrianisene	Prasugrel Hydrochloride	Atipamezole hydrochloride	Glycopyrrolate		Terazosin HCl
	c	Empty	S4584	S4594	S4603	S4620	S4630	S4638	S4650	S4661	S4669	Empty	Empty
			Butylparaben	Cephalothin	Gallic acid	Cefuroxime sodium	Diazoxide	Desogestrel	Atipamezole	Tiagabine hydrochloride	Benzocaine hydrochloride
	d	Empty	S4585	S4595	S4604	S4622	S4631	Empty	S4651	S4662	S4672	S4682	Empty
			Succinylsulfathiazole	Cefazolin Sodium	Levofloxacin hydrate	3,4-Diaminopyridine	Prochlorperazine dimaleate salt		Etoricoxib	Atazanavir	Dimenhydrinate	Loxoprofen
	e	Empty	S4587	S4596	S4607	S4623	Empty	S4640	S4652	S4663	S4673	S4683	Empty
			Pentylenetetrazol	Cefixime	2,2′-Dihydroxy-4-methoxybenzophenone	Methylbenactyzine Bromide		Lesinurad	Sulisobenzone	Fusidate Sodium	Etonogestrel	Sildenafil Mesylate
	f	Empty	S4588	S4597	S4609	S4624	S4633	S4641	S4655	S4664	S4674	S4685	Empty
			Docusate Sodium	Lercanidipine hydrochloride	Diflunisal	5,5-Dimethyloxazolidine-2,4-dione	Isosorbide Mononitrate	Tedizolid Phosphate	Sulpiride	Molsidomine	Hydroxyprogesterone caproate	Efavirenz
	g	Empty	S4589	S4599	S4610	S4625	S4634	S4646	S4656	S4665	Empty	S4686	Empty
			Amodiaquine dihydrochloride dihydrate	Benzyl benzoate	Mebendazole	Alcaftadine	Sodium sulfadiazine	Ciclesonide	Parecoxib	Rebeprazole sodium		Vitamin E
	h	Empty	S4590	S4600	S4612	S4626	S4635	S4647	S4657	S4666	S4676	S4687	Empty
			Dithranol	Benzyl alcohol	Dapson	Ethosuximide	Cyproheptadine hydrochloride	Cefmenoxime hydrochloride	Eslicarbazepine Acetate	Sivelestat sodium tetrahydrate	Gluconolactone	Rivastigmine
	Plate layout: L1300-20
		1	2	3	4	5	6	7	8	9	10	11	12
	a	Empty	S4689	S4698	S4716	S4727	S4748	S4759	Empty	S4815	S4833	S4843	Empty
			Deoxycholic acid	Vitamin K1	Evans Blue	Cinnarizine	Ondansetron Hydrochloride Dihydrate	p-Coumaric Acid		L-Cysteine HCl	Cefoxitin sodium	Potassium acetate
	b	Empty	S4690	S4699	S4717	S4731	S4749	S4768	Empty	S4816	S4834	S4844	Empty
			Escin	Etretinate	Isatin	Perphenazine	Citalopram HBr	Melibiose		Diatrizoate sodium	Propantheline bromide	Cefcapene Pivoxil Hydrochloride
	c	Empty	S4691	S4701	S4718	S4733	S4750	S4769	Empty	S4817	S4835	S4845	Empty
			Oxybenzone	2-Deoxy-D-glucose	Acetylcholine iodide	Retigabine	Sulfacetamide sodium salt hydrate	L-5-Hydroxytryptophan		Atenolol	Aceclofenac	Rabeprazole
	d	Empty	S4692	S4706	S4720	S4734	S4751	S4772	S4797	S4819	S4836	S4846	Empty
			Succimer	Eugenol	Cefotaxime	Retigabine 2HCl	Cisapride hydrate	alpha-Asarone	Nicergoline	Saccharin	Nilutamide	Meropenem Trihydrate
	e	Empty	S4693	S4707	S4722	S4735	S4752	Empty	Empty	S4820	S4837	S4847	Empty
			Guanfacine Hydrochloride	Oleic Acid	(+)-Catechin	Salvianolic acid B	Corticosterone			Diastase	Ibudilast	Faropenem Sodium
	f	Empty	S4695	S4709	S4723	S4736	S4753	S4779	S4803	S4830	S4838	S4848	Empty
			D panthenol	Latanoprost	(-)Epicatechin	Trapidil	Ganoderic acid A	Menadiol Diacetate	Thymidine	Maltose	Acotiamide hydrochloride	Dalbavancin
	g	Empty	S4696	S4711	S4725	S4737	S4754	S4783	S4812	S4831	S4839	S4849	Empty
			CarbinoxaMine Maleate	Esculetin	Benzenesulfonamide	Psoralen	Betulin	Benzyl isothiocyanate	Ceftizoxime	Piperonyl butoxide	Mosapride	Levocetirizine Dihydrochloride
	h	Empty	S4697	S4714	S4726	S4744	Empty	S4792	S4813	S4832	S4841	S4850	Empty
			Saxagliptin hydrate	(-)-Menthol	Lauric Acid	Anethole trithione		N-Acetylneuraminic acid	Cefuroxime axetil	Tolmetin	Laurocapram	Flucloxacillin sodium
	Plate layout: L1300-21
		1	2	3	4	5	6	7	8	9	10	11	12
	a	Empty	S4851	S4865	S4875	S4886	S4932	S4956	S4976	S4996	S5007	S5017	Empty
			Tafluprost	Cefetamet pivoxil hydrochloride	Cephapirin Benzathine	Menbutone	Proxyphylline	Benzamidine HCl	Sulfalene(SMPZ)	Tavaborole (AN-2690)	Delamanid	Oxyclozanide
	b	Empty	S4852	S4866	S4876	Empty	S4935	S4957	S4977	S4999	S5009	S5019	Empty
			Gadopentetate Dimeglumine	Nicarbazin	Robenidine Hydrochoride		Asunaprevir	Linalool	Efonidipine	Avermectin B1(Abamectin)	Brivudine	Indobufen
	c	Empty	S4853	S4867	S4877	S4889	S4939	S4958	S4978	S5001	S5010	S5020	Empty
			Ecabet sodium	Propacetamol hydrochloride	Eperisone hydrochloride	Perospirone hydrochloride	cis-Aconitic acid	Glycocholic acid	Azathramycin	Tofacitinib (CP-690550) Citrate	Indometacin Sodium	Tilorone dihydrochloride
	d	Empty	S4854	S4868	S4878	S4890	S4940	S4964	S4980	S5002	S5012	S5023	Empty
			Bedaquiline fumarate	Xanthinol Nicotinate	Neticonazole Hydrochloride	Bifendate	Maltol	Lactobionic acid	Anamorelin	Fingolimod (FTY720) HCl	Octenidine Dihydrochloride	Nadolol
	e	Empty	S4856	S4869	S4880	S4893	S4941	S4969	S4983	S5003	S5013	S5025	Empty
			Iproniazid	Sulfamethoxazole sodium	Cefathiamidine	Cytosine	Farnesol	Tropine	Sorbic acid	Tacrolimus (FK506)	Ioversol	Efinaconazole
	f	Empty	S4859	S4870	S4881	S4896	S4949	S4971	S4988	S5004	S5014	S5027	Empty
			TriacetonaMine	Cefodizime Sodium	Calcium Dobesilate	Elagolix Sodium	Nonanoic acid	Buparvaquone	Tiamulin fumarate	Pimecrolimus	Crisaborole (AN2728)	Mebeverine Hydrochloride
	g	Empty	S4860	S4871	S4883	S4899	S4952	S4973	S4991	S5005	S5015	Empty	Empty
			Indole-3-carboxylic acid	Pyridoxal 5-phosphate monohydrate	Lynestrenol	Sulfogaiacol	Fumaric acid	Iminostilbene	Valpromide	Cefotiam hydrochloride	Simeprevir
	h	Empty	S4862	S4874	S4885	S4931	S4953	S4975	S4994	S5006	S5016	S5029	Empty
			Squalene	Cefazedone	Taurolidine	Propiverine hydrochloride	Usnic acid	Fimasartan	Methylcobalamin	Teprenone	Isoprinosine	Etofylline
	Plate layout: L1300-22
		1	2	3	4	5	6	7	8	9	10	11	12
	a	Empty	S5030	S5041	S5055	S5066	S5076	S5085	S5102	S5114	S5138	S5164	Empty
			Dihydralazine sulphate	Difloxacin hydrochloride	Milbemycin Oxime	Pramipexole dihydrochloride	Xipamide	Azamethiphos	Stachyose	Hydroquinine	Citral	Chlorotetracycline
	b	Empty	S5032	S5042	S5056	S5067	S5077	S5086	Empty	S5117	S5141	S5167	Empty
			Mephenesin	Bevantolol hydrochloride	Dinoprost tromethamine	Losartan	Regorafenib Monohydrate	p-Anisaldehyde		Doramectin	Pyrithioxin	Benzyl cinnamate
	c	Empty	S5033	S5043	S5058	S5069	S5078	Empty	S5105	Empty	S5143	S5174	Empty
			Terconazole	Benorylate	Revaprazan Hydrochloride	Dabrafenib Mesylate	Osimertinib mesylate		Proanthocyanidins		Citropten	Kojic acid
	d	Empty	S5034	S5046	S5059	S5070	S5079	S5091	S5106	S5121	S5145	S5176	Empty
			Melitracen hydrochloride	Clonixin	Pixantrone Maleate	Mupirocin calcium	Sitagliptin	Geranyl acetate	Lanolin	Phytol	Protoporphyrin IX	Fructose
	e	Empty	S5037	S5049	S5060	S5071	S5081	S5092	S5108	S5126	S5155	S5177	Empty
			Phenazine methosulfate	Thiocolchicoside	Metadoxine	Duloxetine	Ceforanide	Febantel	Tylosin	Aleuritic Acid	Raffinose	Naproxen
	f	Empty	S5038	S5052	S5062	S5073	S5082	S5093	S5109	S5130	S5157	S5179	Empty
			Valethamate Bromide	Granisetron	Daclatasvir Digydrochloride	Donepezil	Vitamin K2	Rafoxanide	Ademetionine	Taurocholic acid sodium salt hydrate	Thymol	Ropivacaine Mesilate
	g	Empty	Empty	S5053	S5063	S5074	S5083	S5096	S5112	S5132	S5159	S5200	Empty
				Imazalil	Trelagliptin succinate	Argatroban Monohydrate	Lentinan	SulfadiMethoxine sodium	alpha-Arbutin	Casanthranol	Doxycycline	Diaveridine
	h	Empty	S5040	S5054	S5065	S5075	S5084	S5100	S5113	S5134	S5163	S5203	Empty
			Tiamulin	Rifamycin sodium salt	Ganciclovir sodium	Acotiamide	Carbazochrome	Pralidoxime Iodide	Propyl gallate	D(-)-Arabinose	7-Methoxycoumarin	Sulbutiamine
	Plate layout: L1300-23
		1	2	3	4	5	6	7	8	9	10	11	12
	a	Empty	S5205	S5214	S5229	S5245	S5257	S5282	S5293	S5309	S5328	S5351	Empty
			Nilotinib hydrochloride	Imidocarb dipropionate	Isosorbide dinitrate	Raltegravir potassium	Doxapram	Lactitol monohydrate	Nimustine Hydrochloride	Propyphenazone (4-Isopropylantipyrine)	Gamithromycin	Cefmetazole sodium
	b	Empty	S5206	S5215	S5233	S5246	S5258	S5284	S5295	S5311	S5331	S5352	Empty
			Benzylpenicillin potassium	Abacavir	Fenretinide	Entecavir	Revefenacin	Adenosine 5'-monophosphate monohydrate	Lincomycin Hydrochloride Monohydrate	Pyridoxal phosphate	Ceftezole sodium	Cefminox Sodium
	c	Empty	S5208	S5217	S5234	S5247	S5261	S5286	S5297	S5320	S5333	S5353	Empty
			Ciprofloxacin hydrochloride hydrate	Arformoterol Tartrate	Nintedanib Ethanesulfonate Salt	Selamectin	Ufenamate	Ramatroban	Vidarabine monohydrate	Octinoxate	Sulbenicillin Sodium	Cefpiramide sodium
	d	Empty	S5209	S5222	S5238	S5250	S5266	Empty	S5298	S5322	S5339	S5356	Empty
			Enoxacin Sesquihydrate	Coluracetam	Solifenacin	Darunavir	Stiripentol		Amoxicillin trihydrate	Sodium gualenate	4-Allylanisole	Ceftiofur
	e	Empty	S5210	S5224	S5239	S5253	S5273	S5288	S5299	S5324	S5341	S5357	Empty
			Sulfamethazine Sodium Salt	Adrafinil	Paroxetine mesylate	Cisapride	Canrenone	Estropipate	Tosufloxacin p-Toluenesulfonate Hydrate	Oxidopamine (hydrobromide)	Metroprolol succinate	Safinamide
	f	Empty	S5211	Empty	S5240	S5254	S5278	S5289	S5301	S5325	S5343	S5358	Empty
			4-Aminosalicylic acid		lenvatinib Mesylate	Dasatinib hydrochloride	Tedizolid	Ceftezole	Carglumic Acid	Nitisinone	Vanillic acid	Regadenoson
	g	Empty	S5212	S5227	S5241	S5255	S5279	S5291	S5302	S5326	S5345	S5359	Empty
			Imidazolidinyl Urea	Erythromycin thiocyanate	Lapatinib ditosylate monohydrate	Nicardipine	Fendiline hydrochloride	sulfaisodimidine	6-Methoxy-2-naphthoic acid	Dolasetron	Nerolidol	Butoconazole
	h	Empty	S5213	S5228	S5243	S5256	S5281	S5292	S5305	S5327	S5350	S5360	Empty
			Piroctone Olamine	Minoxidil sulphate	Ruxolitinib Phosphate	Benproperine phosphate	Dapiprazole Hydrochloride	Diazolidinyl urea	Bromisoval	Meisoindigo	Cefpodoxime proxetil	Diflorasone
	Plate layout: L1300-24
		1	2	3	4	5	6	7	8	9	10	11	12
	a	Empty	S5361	S5372	S5393	S5404	S5414	S5435	S5458	S5479	S5487	S5498	Empty
			Bendazac	Methyl Aminolevulinate Hydrochloride	Cyclofenil	Paritaprevir (ABT-450)	Diflucortolone valerate	Quinacrine Dihydrochloride Dihydrate	Verbascoside	Cloperastine hydrochloride	Cefoperazone sodium	Betahistine mesylate
	b	Empty	S5363	S5377	S5395	S5405	S5416	S5440	S5459	S5480	S5488	S5500	Empty
			Pikamilone	Dibutyl phthalate	Phenolphthalein	Propylparaben	Metyrapone	Berberine Sulfate	Aucubin	Clidinium Bromide	Fluorescein	Amodiaquine hydrochloride
	c	Empty	S5365	S5378	S5397	S5406	S5418	S5447	S5460	S5481	S5490	S5501	Empty
			Alogliptin	Dimethyl phthalate	Chlorhexidine	Sultamicillin Tosylate	Parecoxib Sodium	Triprolidine Hydrochloride	Vitexin-2-O-rhaMnoside	Molindone hydrochloride	Disopyramide	Hydrocortisone acetate
	d	Empty	S5366	Empty	S5398	S5407	S5419	S5450	S5466	S5482	S5491	S5502	Empty
			Fipronil		Nefazodone hydrochloride	Squalane	1,4-Cineole	Sofalcone	Saikosaponin A	Prilocaine hydrochloride	Lomefloxacin	Ilaprazole sodium
	e	Empty	S5367	S5385	S5399	Empty	S5420	S5452	S5473	S5483	S5492	S5504	Empty
			Ethyl Oleate	Imidafenacin	Chlorprothixene hydrochloride		Clindamycin alcoholate	Sanguinarine chloride	Pivmecillinam hydrochloride	Tribenzagan Hydrochloride	Econazole	Ropivacaine
	f	Empty	S5368	S5388	S5401	S5410	S5424	S5453	S5476	S5484	S5493	S5505	Empty
			Lactitol	Betrixaban	Tegaserod Maleate	Chloramphenicol sodium succinate	Carbaryl	Hyperoside	Rolapitant	Rimantadine Hydrochloride	Atropine sulfate	2’-deoxyuridine
	g	Empty	S5369	S5389	S5402	S5411	S5428	S5454	S5477	S5485	S5494	Empty	Empty
			Ethoxyquin	Betrixaban maleate	Dasabuvir(ABT-333)	Sultamicillin	Promazine hydrochloride	Saikosaponin D	Gefarnate	Desipramine Hydrochloride	Salbutamol
	h	Empty	S5371	S5392	S5403	S5413	S5430	S5457	S5478	S5486	S5497	S5507	Empty
			Ajmaline	Mepivacaine	Ombitasvir (ABT-267)	Ertugliflozin	Metoprolol	Curculigoside	Dantrolene sodium	Fluorometholone	Iopanoic acid	Trimebutine maleate
	Plate layout: L1300-25
		1	2	3	4	5	6	7	8	9	10	11	12
	a	Empty	Empty	Empty	S5544	S5556	S5565	S5582	Empty	S5625	S5649	S5658	Empty
					D-Ribose	(-)-Sparteine Sulfate	Triflupromazine hydrochloride	Cytarabine hydrochloride		Ammonium lactate	Hydroxyzine pamoate	Omeprazole Sodium
	b	Empty	Empty	S5535	S5546	S5558	S5566	S5583	S5599	S5626	S5651	S5659	Empty
				Moxifloxacin	Sulfacetamide	D-Pantothenate Sodium	Dapagliflozin propanediol monohydrate	Cinnamyl acetate	Sodium cholate	Benzalkonium chloride	Dexrazoxane	Emedastine
	c	Empty	S5515	S5537	S5547	S5559	S5567	S5585	S5604	S5627	S5652	S5661	Empty
			Penicillin G Procaine	Tizanidine	Hydroxylammonium chloride	Tetrahydropalmatine	Trimethadione	Citronellal	Diphenylamine Hydrochloride	Amsacrine hydrochloride	Elbasvir	Tiaprofenic acid
	d	Empty	S5527	S5538	S5550	S5560	S5568	Empty	S5614	S5637	S5653	S5662	Empty
			Salmeterol	Tropisetron	Ethyl gallate	Midecamycin	Tocofersolan		(+)-Longifolene	Cefotiam Hexetil Hydrochloride	Indigo carmine	Ranitidine
	e	Empty	S5528	S5539	S5552	S5561	Empty	S5592	S5618	S5638	S5654	S5663	Empty
			Acetophenone	Olprinone	Amenamevir	Ethacrynic Acid		Vitamin A	Hippuric acid	Cefozopran hydrochloride	Indacaterol	Minaprine dihydrochloride
	f	Empty	S5530	S5540	S5553	S5562	S5573	S5594	S5619	S5641	S5655	S5664	Empty
			Geraniol	Landiolol hydrochloride	Kasugamycin hydrochloride	2-Hydroxybenzyl alcohol	Tilmicosin phosphate	α-Terpineol	Betahistine	Rhodamine B	Venlafaxine	Orphenadrine Hydrochloride
	g	Empty	S5531	S5541	S5554	S5563	S5580	S5596	S5621	S5647	S5656	S5665	Empty
			Doripenem	Dimetridazole	Lanatoside C	Thioridazine hydrochloride	Arabic gum	(1S)-(-)-α-Pinene	Cilastatin	Emedastine Difumarate	Diphenylpyraline hydrochloride	Drofenine Hydrochloride
	h	Empty	S5532	S5543	S5555	S5564	S5581	S5597	S5623	S5648	S5657	S5666	Empty
			Erythromycin estolate	1, 10-Phenanthroline monohydrate	Pamabrom	Xylazine	Olmesartan	(1R)-(-)-Menthyl acetate	Bedaquiline	Iguratimod	Ertapenem sodium	Moxisylyte hydrochloride
	Plate layout: L1300-26
		1	2	3	4	5	6	7	8	9	10	11	12
	a	Empty	S5667	S5685	S5702	S5716	S5727	S5736	S5749	S5761	S5776	S5787	Empty
			Fruquintinib	Desoximetasone	Fenipentol	Abemaciclib	Tetryzoline	Benzathine penicilline	Chlorpromazine	Citric acid	Proflavine	Dronedarone
	b	Empty	S5669	Empty	S5703	S5717	S5728	S5737	S5750	S5762	S5778	S5795	Empty
			Isoxsuprine hydrochloride		Carvedilol Phosphate	Acetohexamide	Delapril Hydrochloride	Diclofenac Epolamine	DL-Norepinephrine hydrochloride	Methyl Oleate	Esmolol	Rasagiline
	c	Empty	S5670	S5692	S5705	S5718	S5729	S5739	Empty	S5763	S5779	S5802	Empty
			Chloropyramine hydrochloride	Mexenone	Raceanisodamine	Acrivastine	Fosfosal	Nebivolol		D-Mannose	Trimetazidine	Alprenolol hydrochloride
	d	Empty	S5673	S5693	S5709	S5719	S5730	S5740	S5752	S5765	S5780	S5805	Empty
			Mivacurium chloride	Levomilnacipran Hydrochloride	Norgestrel	Ceftizoxime sodium	Alimemazine Tartrate	Palonosetron	Abametapir	Sodium Dehydrocholate	Prazosin	Allopregnanolone
	e	Empty	S5679	S5697	S5710	S5720	S5732	S5741	S5754	S5766	S5781	S5808	Empty
			Dolasetron Mesylate	Isopropamide Iodide	Ambroxol	Glecaprevir	Sebacic acid	Quetiapine	Baricitinib phosphate	Alfuzosin	Raloxifene	Relugolix
	f	Empty	S5680	S5698	S5713	S5722	S5733	S5742	S5756	S5767	S5782	S5812	Empty
			(-)-Verbenone	Ketorolac tromethamine salt	Pravastatin	Oxantel Pamoate	Stearic acid	Deferoxamine mesylate	Methyl Stearate	Aliskiren	Doxazosin	Choline Fenofibrate
	g	Empty	S5682	S5700	S5714	S5724	S5734	S5743	S5757	S5768	S5783	S5816	Empty
			Methyl linolenate	Phthalylsulfathiazole	lurasidone	Dichlorophene	Midodrine hydrochloride	γ-Linolenic acid	Isoeugenol	Fenoterol hydrobromide	Montelukast	pyrvinium
	h	Empty	S5683	S5701	S5715	S5726	S5735	S5747	S5759	S5769	S5784	S5821	Empty
			Isoproterenol sulfate dihydrate	Alvimopan dihydrate	atorvastatin	Triiodothyronine	Midodrine	Morantel tartrate	Methyl linoleate	Fenoterol	Vancomycin	Linoleic acid
	Plate layout: L1300-27
		1	2	3	4	5	6	7	8	9	10	11	12
	a	Empty	S5823	S5854	S5869	S5909	S5935	S5950	S6014	S6053	S6104	S6188	Empty
			L-Pyroglutamic acid	Xylometazoline	Cortisone	Anagliptin	Alvimopan	Fingolimod	Isonicotinic acid	Phenylglyoxylic acid	(±)-α-Tocopherol	p-Toluenesulfonic acid monohydrate
	b	Empty	S5827	S5857	S5871	S5911	S5936	S5951	Empty	S6055	S6115	S6189	Empty
			Citronellyl acetate	Trazodone	Trans-Tranilast	Bictegravir	Cefazolin	Cefoxitin		(S)-(−)-Limonene	Pyridoxal 5′-phosphate hydrate	Acid Yellow 36
	c	Empty	S5830	S5858	S5872	S5921	S5938	S5952	Empty	S6058	S6118	Empty	Empty
			L-Xylose	Vilazodone	Estradiol dipropionate(17-Beta-Estradiol-3,17-Dipropionate)	Cyclopentolate Hydrochloride	Benazepril	Baloxavir marboxil		β-Caryophyllene	Terpinen-4-ol
	d	Empty	S5842	S5859	S5873	S5923	S5939	S6003	S6035	S6065	S6121	S6197	Empty
			Cabergoline	Sancycline	Scopolamine HBr trihydrate	Celiprolol hydrochloride	Bendamustine	Ataluren (PTC124)	2-Naphthol	Congo Red	Maltotriose	Dimethylamine hydrochloride
	e	Empty	S5843	S5861	S5874	S5924	S5940	S6006	S6041	S6067	S6136	Empty	Empty
			Cinitapride Hydrogen Tartrate	Lercanidipine	D-Carnitine hydrochloride	Olanexidine Hydrochloride semihydrate	Bepotastine	Imidazole	Dibutyl sebacate	2,4-dichlorobenzyl alcohol	(±)-α-Bisabolol
	f	Empty	S5847	S5862	S5887	S5925	S5943	S6007	S6047	S6068	S6152	S6202	Empty
			Ethacrynate Sodium	Metoclopramide	Khellin	Olodaterol hydrochloride	Bromhexine	Bisphenol A	Lactose	Doxycycline monohydrate	Acid Red 27	Butylated hydroxytoluene
	g	Empty	S5848	S5863	S5900	S5926	S5944	S6010	S6049	S6073	S6172	S6207	Empty
			Frovatriptan Succinate	Metronidazole Benzoate	Edrophonium chloride	Pitolisant hydrochloride	Butenafine	Sodium L-lactate	(+)-(S)-Carvone	Diclofenac acid	Brucine sulfate heptahydrate	Levulinic acid
	h	Empty	Empty	S5868	S5901	S5927	S5948	S6011	S6052	S6079	S6173	S6210	Empty
				DL-Menthol	Canagliflozin hemihydrate	Proguanil	Amodiaquine	Acetamide	Saccharin sodium salt hydrate	2-Methylhexanoic acid	Amylmetacresol	Ethanolamine hydrochloride
	Plate layout: L1300-28
		1	2	3	4	5	6	7	8	9	10	11	12
	a	Empty	Empty	S6232	S6258	S6296	S6346	S6408	S6439	S6450	S6461	S6473	Empty
				Methylamine hydrochloride	1,2-Propanediol	Octanoic acid	L-(+)-Arabinose	Hexetidine	Talniflumate	Apronal	Permethrin	Pinaverium bromide
	b	Empty	S6215	S6233	S6262	Empty	Empty	S6409	S6440	S6452	S6462	S6476	Empty
			Phthalic acid	Tartaric acid	Ammonium formate			Zucapsaicin	Halazone	Delavirdine (mesylate)	Amezinium (methylsulfate)	Eicosapentaenoic Acid
	c	Empty	S6217	S6234	S6264	S6316	S6400	S6410	S6441	S6453	S6465	Empty	Empty
			o-Toluic acid	Pentadecanoic acid	Rutin hydrate	N-Acetyl-L-tyrosine	Glucosamine	Clemizole	Riboflavin Tetrabutyrate	Bicyclol	Tafamidis
	d	Empty	S6218	S6235	S6272	S6324	S6402	S6411	S6442	S6454	S6467	S6478	Empty
			Sodium lauryl sulfate	Sodium dehydroacetate	Glycolic acid	5-Methoxytryptamine	2-Aminoethanethiol	Nimorazole	Chlorphenesin	Docosahexaenoic Acid	Fosfluconazole	Fipexide hydrochloride
	e	Empty	S6221	Empty	S6275	Empty	S6403	S6421	S6443	S6455	S6468	Empty	Empty
			Methyl cinnamate		(−)-β-Pinene		Chloramine-T	Diroximel Fumarete	Chromium picolinate	Clebopride (malate)	Trandolapril
	f	Empty	S6223	S6250	S6281	S6335	S6404	S6432	S6444	S6456	S6469	S6484	Empty
			Triethyl citrate	L-Lactic acid	Sodium Thiocyanate	2-Ethyl-3-hydroxy-4H-pyran-4-one	Salicylamide	Cevimeline	Triclocarban	Glycyrrhetinic acid	Thonzylamine	uridine triacetate
	g	Empty	Empty	S6251	S6284	S6342	S6405	S6433	S6447	S6457	S6470	S6487	Empty
				Terephthalic acid	Tetraethylammonium bromide	Glycerol Tri-n-octanoate	Octisalate	Udenafil	Carazolol	Flurbiprofen Axetil	Fluralaner	fluticasone furoate
	h	Empty	S6231	S6257	S6288	S6343	S6407	S6435	S6448	S6459	S6472	S6492	Empty
			Methyl nicotinate	N-Acetylglucosamine	Chlorhexidine diacetate	D-Glucuronic acid	Tulobuterol hydrochloride	Mequitazine	Ibuprofen piconol	Nifurtimox	Tinoridine hydrochloride	Doravirine (MK-1439)
	Plate layout: L1300-29
		1	2	3	4	5	6	7	8	9	10	11	12
	a	Empty	S6585	S7025	S7160	S7417	S7559	S7663	S7784	S7856	S7975	S8048	Empty
			Triethylenetetramine Dihydrochloride	Embelin	Glasdegib (PF-04449913)	Puromycin 2HCl	Darolutamide (ODM-201)	Ruboxistaurin (LY333531 HCl)	Fumagillin	Tenofovir Alafenamide (GS-7340)	Favipiravir (T-705)	Venetoclax (ABT-199, GDC-0199)
	b	Empty	S6587	S7028	S7179	S7440	S7579	S7668	S7786	S7858	S7995	S8051	Empty
			clobetasone butyrate	Duvelisib (IPI-145, INK1197)	BAF312 (Siponimod)	Ribociclib (LEE011)	Ledipasvir (GS5885)	Picropodophyllin (PPP)	Erlotinib	Dibutyryl-cAMP (Bucladesine)	Ripasudil (K-115) hydrochloride dihydrate	Macitentan
	c	Empty	S6588	S7059	S7252	S7456	S7594	S7678	S7787	S7867	S7998	S8067	Empty
			Methylprednisolone hemisuccinate	Tezacaftor?(VX-661)	Selinexor (KPT-330)	Osilodrostat (LCI699)	Abscisic Acid (Dormin）	Sacubitril/valsartan (LCZ696)	Docetaxel Trihydrate	Oleuropein	Entrectinib (RXDX-101)	Vorapaxar
	d	Empty	S6590	S7077	S7280	S7470	S7625	S7721	S7810	S7935	S8016	S8101	Empty
			Hydrocortisone butyrate	Cilengitide?trifluoroacetate	Edoxaban tosylate Monohydrate	Triapine	Niraparib (MK-4827) tosylate	Monomethyl auristatin E (MMAE)	Afatinib (BIBW2992) Dimaleate	Y-39983 HCl	Vonoprazan Fumarate (TAK-438)	CB-5083
	e	Empty	S6601	S7083	S7297	S7505	S7633	S7754	S7818	S7952	Empty	S8103	Empty
			(±)-Equol	Ceritinib (LDK378)	Osimertinib (AZD9291)	(S)-crizotinib	Lomitapide Mesylate	Gilteritinib (ASP2215)	Pexidartinib (PLX3397)	Ozanimod (RPC1063)		Sotagliflozin (LX4211)
	f	Empty	S6611	S7091	S7303	S7513	S7635	S7781	S7834	S7953	S8022	S8116	Empty
			Cyclothiazide	Zotarolimus(ABT-578)	Rilpivirine	Trelagliptin	Lomitapide	Sunitinib	Cyclo (-RGDfK)	ETC-1002	Empagliflozin (BI 10773)	Acalabrutinib (ACP-196)
	g	Empty	S6614	S7156	S7397	S7536	S7650	S7782	S7844	S7954	S8034	S8133	Empty
			Fursultiamine	Marimastat (BB-2516)	Sorafenib	Lorlatinib?(PF-6463922)	Peficitinib (ASP015K, JNJ-54781532)	Dasatinib Monohydrate	Cyclo(RGDyK)	CP21R7 (CP21)	Apremilast (CC-10004)	Resiquimod
	h	Empty	S7007	S7158	S7411	S7550	S7660	S7783	S7852	S7960	S8041	S8134	Empty
			Binimetinib (MEK162, ARRY-162, ARRY-438162)	abemaciclib (LY2835219)	Ascomycin (FK520)	Erythromycin Cyclocarbonate	Obeticholic Acid	Combretastatin A4	Eliglustat	Larotrectinib (LOXO-101) sulfate	Cobimetinib (GDC-0973, RG7420)	Radotinib
	Plate layout: L1300-30
		1	2	3	4	5	6	7	8	9	10	11	12
	a	Empty	S8135	Empty	S8565	S8817	S9042	S9193	S9311	S9351	S9400	S9460	Empty
			Riociguat (BAY 63-2521)		Omarigliptin (MK-3102)	HS-10296	Wedelolactone	Aristolochic acid A	Germacrone	2'-Deoxyadenosine monohydrate	Rhynchophylline	Ethotoin
	b	Empty	S8136	S8294	S8567	S8871	S9046	S9212	S9321	S9354	S9413	S9461	Empty
			Sivelestat (ONO-5046)	Olmutinib (HM61713, BI 1482694)	Tucidinostat (Chidamide)	Omadacycline tosylate	Berberine	Melamine	Topotecan	Oxalic acid	Yangonin	Benzonatate
	c	Empty	S8144	S8362	S8594	S8873	S9063	S9222	S9326	S9368	S9451	S9463	Empty
			Halofuginone	Irbinitinib (ARRY-380, ONT-380)	Tirofiban Hydrochloride	Letermovir(AIC246)	Harringtonine	Dipotassium glycyrrhizinate	Scopolamine	ADP	Uridine 5'-monophosphate	Demecarium Bromide
	d	Empty	Empty	S8401	S8615	S9001	S9140	S9227	S9327	S9373	S9452	S9465	Empty
				Erdafitinib (JNJ-42756493)	Sodium dichloroacetate (DCA)	Malic acid	Pulegone	Sinensetin	Carboprost	Neryl acetate	10-Undecenoic acid	Methysergide Maleate
	e	Empty	S8183	S8432	S8637	S9002	S9141	S9240	S9329	S9380	S9454	S9466	Empty
			Pimavanserin	Troglitazone (CS-045)	Ipragliflozin (ASP1941)	L-Fucose	Berbamine	Isofraxidin	Orcinol	5,7-Dihydroxy-4-methylcoumarin	Undecanoic acid	Methenamine Hippurate
	f	Empty	S8195	S8539	S8726	S9003	S9142	S9249	S9338	S9382	S9457	S9467	Empty
			Oclacitinib?maleate	TAS-102	Anlotinib (AL3818) dihydrochloride	(R)-(-)-Mandelic acid	Sparteine	Securinine	Octyl gallate	Thymine	Phensuximide	Thiothixene
	g	Empty	S8205	S8540	S8757	S9007	S9143	S9252	S9346	S9383	S9458	S9469	Empty
			Enasidenib (AG-221)	Voxelotor(GBT440, GTx011)	Ripretinib (DCC-2618)	2'-Deoxyguanosine monohydrate	Ammonium Glycyrrhizate	Corydaline	1-Indanone	Methyl palmitate	Ergoloid Mesylates	Haloperidol Decanoate
	h	Empty	S8206	S8558	S8791	S9032	S9179	S9263	S9349	S9385	S9459	S9470	Empty
			Ivosidenib (AG-120)	Tofogliflozin(CSG 452)	Zanubrutinib (BGB-3111)	Sanguinarine	Catharanthine hemitartrate	3-n-Butylphathlide	D-(+)-Raffinose pentahydrate	Ligustilide	Mecamylamine Hydrochloride	Penbutolol Sulfate
	Plate layout: L1300-31
		1	2	3	4	5	6	7	8	9	10	11	12
	a	Empty	S9472	S9552	Empty	S6631	S9028	S9171	S9285	S2428	S2288	S0325	Empty
			Oxtriphylline	Farrerol		Belotecan (CKD-602) hydrochloride	Cimifugin	Harpagoside	Fargesin	Isopropyl myristate	Rubitecan	Treprostinil sodium
	b	Empty	S9500	S9560	S6581	S6729	S9050	S9183	S9288	Empty	S2447	S0398	Empty
			Valbenazine tosylate	Anisodamine Hydrobromide	Fosamprenavir calcium salt	Besifovir	Boldine	Ruscogenin	Casticin		Ansamitocin p-3 (Maytansinol isobutyrate, NSC292222)	Astemizole
	c	Empty	S9502	S9566	S6582	S6742	S9053	S9192	S9294	S2474	S6829	Empty	Empty
			Madecassic acid	Bepridil hydrochloride	Ozenoxacin	Etofenamate	Irisflorentin	Vitexin	Gelsemine	Fabomotizole hydrochloride	Dithiothreitol (DTT)
	d	Empty	Empty	S9567	S6583	S6756	S9086	S9200	S9416	S6657	S6830	S0994	Empty
				Indinavir Sulfate	Apraclonidine HCI	Siramesine HCl	Dihydrocapsaicin	Pneumocandin B0	Triptonide	2-Aminoethyl Diphenylborinate (2-APB)	o-Phenanthroline	Ipragliflozin L-Proline
	e	Empty	S9507	S9568	S6589	S8781	S9102	S9224	S9519	S6659	S6848	S2440	Empty
			(−)-Norepinephrine	Sapropterin Dihydrochloride	norethisterone enanthate	Selpercatinib (LOXO-292, ARRY-192)	Magnolin	Dehydroandrographolide Succinate	Fadrozole	Rimegepant (BMS-927711)	3'-Fluoro-3'-deoxythymidine (Alovudine)	Vindesine sulfate
	f	Empty	S9508	S4421	S6593	S9015	S9110	S9248	S2100	S6676	Empty	S3217	Empty
			Brimonidine	Josamycin	Methylprednisolone sodium succinate	Homoharringtonine	Morin	Homoorientin	Temocapril	Ebselen		Brilliant Blue G
	g	Empty	S9509	S5856	S6624	S9019	S9111	S9270	S2307	S5617	S0074	S3220	Empty
			Tiapride Hydrochloride	Trifluoperazine	Avatrombopag	Quillaic acid	Isorhamnetin	Dracohodin perochlorate	Roquinimex	Myristic Acid	Relebactam	Trigonelline
	h	Empty	S9510	S5934	S6626	S9024	S9123	S9281	S2426	S0436	S0088	Empty	Empty
			Protriptyline hydrochloride	(-)-Fenchone	Brequinar	AKBA	Eriodictyol	Peimine	Tirapazamine	Pleconaril	Pemigatinib (INCB054828)
	Plate layout: L1300-32
		1	2	3	4	5	6	7	8	9	10	11	12
	a	Empty	S3273	S0165	S2997	S3134	S3341	S6367	Empty	S1924	S3587	S3597	Empty
			Hypericin	Ampalex (CX-516)	DL-Tartaric acid	D-(-)-Tartaric acid	Palmitoleic acid	3-Hydroxybenzoic acid		Indocyanine green	Mebrofenin	3-Phenoxybenzoic acid
	b	Empty	S3301	S0323	S3009	S3141	S3360	Empty	S9103	S1997	S3588	S3598	Empty
			Cynarin	Antineoplaston A10	Menthone	Maleimide	Bis(2-ethylhexyl) phthalate		Ginsenoside Ro	Liranaftate	Hexylene glycol	Sucrose
	c	Empty	S6852	S0721	S3029	S3143	S3371	S6890	S9521	S3380	S3589	S3599	Empty
			Gossypol	Ticlopidine	Malonic acid	Pyruvic acid	N-Acetyl-D-mannosamine	Trypan Blue	Pentostatin	Tecovirimat	Bendazol	Resazurin sodium
	d	Empty	S6887	S0869	S3069	S3152	S3743	S6908	S9656	S3496	S3590	S3913	Empty
			Clozapine N-oxide	Carbetapentane	Deoxycholic acid sodium salt	Glutaric acid	Oxiglutatione	DOTAP chloride	Enarodustat (JTZ-951)	Lefamulin acetate (Xenleta)	Triolein	Pimethixene maleate
	e	Empty	S6889	S0870	S3086	S3218	S4417	S6948	S9674	S3498	S3592	S4097	Empty
			Monomethyl Fumarate	Barnidipine	Maleic acid	Amiloxate	Ceftaroline Fosamil	Lanreotide	Saroglitazar	Ecamsule.2Na	Benzenebutyric acid	Dydrogesterone
	f	Empty	S6896	S1198	S3093	S3311	S5248	S6955	S9712	S3499	S3593	S4418	Empty
			Clascoterone	Irinotecan	Pyrazole	Myosmine	Apatinib	Insulin (human)	Fluzoparib (SHR-3162)	Monocaprylin	Rhodamine 6G	Phenol Red sodium salt
	g	Empty	S6906	S1421	S3101	S3314	S5645	S6958	S0717	S3501	S3594	S4419	Empty
			Capric acid	Staurosporine	2-Deoxy-D-ribose	2-Methylpentanoic acid	Hemin	Treosulfan	Varenicline dihydrochloride	Perflubron	Adipic acid	Ensulizole
	h	Empty	S9641	S1981	S3111	S3332	S6358	S6959	S1711	S3577	S3595	S4423	Empty
			Pibrentasvir (ABT-530)	Adenine	Pyridoxal hydrochloride	D-Mannosamine hydrochloride	Indole	Perhexiline maleate	Crotamiton	Rhodamine 123	D-Gluconic acid	Emamectin Benzoate
	Plate layout: L1300-33
		1	2	3	4	5	6	7	8	9	10	11	12
	a	Empty	S4425	S4434	S4446	S4490	S4681	S4945	Empty	S5189	Empty	S5608	Empty
			Rifamycin S	Ledipasvir acetone	Dimercaprol	Tetracycline	Quinidine hydrochloride monohydrate	Ethacridine lactate		Lesinurad sodium		Pantoprazole sodium hydrate
	b	Empty	S4426	S4435	S4447	S4491	S4713	S4947	S5080	S5190	S5199	S5644	Empty
			Sacubitril hemicalcium salt	Metamizole sodium hydrate	Pipobroman	Cetylpyridinium chloride monohydrate	Atropine	Regorafenib Hydrochloride	Neticonazole	Crizotinib hydrochloride	Oxytetracycline hydrochloride	Ceftriaxone Sodium
	c	Empty	S4427	S4436	S4481	S4493	Empty	S4948	S5181	S5191	S5219	S5671	Empty
			Tenofovir alafenamide hemifumarate	Pleuromutilin	GUANABENZ	Sodium nitroprusside		Rucaparib	Levobupivacaine	Cinacalcet	Allylestrenol	Amcinonide
	d	Empty	S4428	S4438	S4483	S4495	S4730	S4967	S5184	S5192	S5235	S5738	Empty
			Tenofovir alafenamide fumarate	Benzophenone	Iproniazid phosphate	Quinine	Pyrithioxin Dihydrochloride	Ceritinib dihydrochloride	Dexamethasone palmitate	S-(+)-Ketoprofen	Cefodizime	Megestrol
	e	Empty	S4429	S4439	S4484	S4496	S4842	S4974	S5185	S5193	S5300	S5770	Empty
			Edoxaban	Almitrine mesylate	Trametinib DMSO solvate	Maltose monohydrate	Balsalazide	Oxacillin sodium	Perospirone	L-Thyroxine sodium salt pentahydrate	Trometamol hydrochloride	Pizotifen
	f	Empty	S4431	S4440	S4486	S4531	S4895	S4979	S5186	S5194	S5417	S5777	Empty
			Ertugliflozin L-pyroglutamic acid	2-Phenylacetamide	Thiamine monochloride	Iohexol	Nilotinib hydrochloride monohydrate	Procaine penicillin G	Cefpiramide acid	Furosemide sodium	Spectinomycin dihydrochloride pentahydrate	Ipratropium bromide monohydrate
	g	Empty	S4432	S4441	S4488	Empty	S4929	S5008	S5187	S5195	S5489	S5785	Empty
			Ixazomib citrate	Isomalt	Delafloxacin Meglumine		Enasidenib Mesylate	Ciprofloxacin hydrochloride	Ribociclib hydrochloride	Rucaparib Camsylate	Prednisone acetate	Norethindrone acetate
	h	Empty	S4433	S4442	S4489	S4572	S4944	S5026	S5188	S5196	S5495	S5786	Empty
			Eliglustat hemitartrate	Neotame	Tetraethylammonium chloride	Homosalate	Fostamatinib disodium hexahydrate	Irinotecan hydrochloride	Ribociclib succinate	Promethazine	Ceftiofur sodium	Bromfenac sodium hydrate
	Plate layout: L1300-34
		1	2	3	4	5	6	7	8	9	10	11	12
	a	Empty	S5789	S5942	S5958	S5972	S6988	S9827	Empty	S9925	E0153	E0174	Empty
			Propafenone	Bisoprolol	Metformin	Hydrocortisone hemisuccinate	Lusutrombopag	Iodoacetamide		Imeglimin (EMD 387008) Hydrochloride	Lithium Chloride	Betamethasone sodium phosphate
	b	Empty	S5790	S5945	S5959	S5973	S6999	S0993	E0006	E0037	E0154	E0177	Empty
			Folinic acid	Alverine	Tenofovir Disoproxil	Methylprednisolone Acetate	Chloroquine	Remogliflozin etabonate (GSK189075)	Gadoteridol	Bradykinin	Taurocholic acid sodium salt	Hydrocortisone sodium succinate
	c	Empty	S5860	S5947	S5960	S5981	S7220	S4485	E0007	E0046	E0156	E0181	Empty
			Larotrectinib	Amitriptyline	Dabigatran etexilate mesylate	S(-)-Propranolol hydrochloride	Fostemsavir	Olodaterol (BI 1744)	Isosulfan Blue	β-Cyclodextrin	Thioacetamide	Zinc acetate dihydrate
	d	Empty	S5864	S5949	S5963	S6359	S8932	S5899	E0018	E0110	E0160	E0183	Empty
			Levocetirizine	Metoclopramide hydrochloride hydrate	Sulfathiazole sodium	Purine	Remdesivir (GS-5734)	(R)-(-)-Ibuprofen	Triheptanoin	Baloxavir	Hexaminolevulinate hydrochloride	Magnesium chloride
	e	Empty	S5888	S5953	S5965	S6437	S9631	S5910	E0019	E0144	E0165	E0361	Empty
			Beclamide	Menadione bisulfite sodium	Urapidil	Oxolamine Citrate	Puromycin aminonucleoside	Alpha-Estradiol	Dipivefrin Hydrochloride	Vernakalant (RSD1235) Hydrochloride	Phenelzine sulfate	Enclomiphene Citrate
	f	Empty	S5898	S5954	S5966	S6463	S9693	S6981	S0897	E0148	E0167	E1002	Empty
			Efonidipine hydrochloride monoethanolate	L-(-)-α-Methyldopa hydrate	Amlodipine maleate	Sodium tauroglycocholate	Vericiguat	Glycerol phenylbutyrate	Cyclizine	Linalyl Acetate	Tazobactam Sodium	Setmelanotide (RM-493)
	g	Empty	S5922	S5955	S5969	S6466	S9715	S6985	S6874	Empty	E0169	E1029	Empty
			L-Carnitine hydrochloride	Thiamine nitrate	Dicloxacillin Sodium hydrate	Eicosapentaenoic acid ethyl ester	GS-9876 (lanraplenib)	Varenicline	Propidium Iodide		Zinc acetate	Miglustat
	h	Empty	S5937	S5957	S5971	S6584	S9783	S6987	S9625	Empty	E0172	P1092	Empty
			DL-Carnitine	Vardenafil hydrochloride	Pemetrexed	amdinocillin	6-Aminonicotinamide	Iron Dextran	Saquinavir (Ro 31-8959)		Imidacloprid	Abaloparatide (BA058)
	Plate layout: L1300-35
		1	2	3	4	5	6	7	8	9	10	11	12
	a	Empty	S0320	E0125	E0515	E0706	E1248	P1008	S5967	S1217	S7930	S8999	Empty
			Cycloguanil hydrochloride	Raclopride	Cefatrizine	Gemifloxacin mesylate	p-Nitrobenzyl mesylate	Carbetocin Acetate	Berberine chloride hydrate	Cyclophosphamide	Ixabepilone (BMS-247550)	Exatecan Mesylate
	b	Empty	S0846	E0190	E0527	E0707	E2355	P1108	S7048	S2221	S8064	S9522	Empty
			Euquinine	Invert sugar	Norgestimate	Nomegestrol Acetate	Dotinurad	Bremelanotide Acetate	Talazoparib (BMN 673)	Apatinib (YN968D1) mesylate	Midostaurin (PKC412)	Valrubicin
	c	Empty	S2089	E0191	E0528	E0814	E2356	P1110	S7108	S2345	S8716	S9702	Empty
			Fenoldopam	DL-α-tocopherol acetate	Flecainide	Masitinib mesylate	Tandospirone	Etelcalcetide HCl	Encorafenib (LGX818)	Podophyllotoxin (Podofilox)	Pralsetinib (BLU-667)	Finerenone
	d	Empty	S3561	E0193	E0529	E0815	E2358	Empty	S8162	S3020	S8830	S9726	Empty
			DLinDMA	Mometasone Furoate Hydrate	Metipranolol	Rilpivirine Hydrochloride	Azosemide		Upadacitinib (ABT-494)	Romidepsin	Sotorasib (AMG510)	Rimiducid (AP1903)
	e	Empty	S3562	E0245	E0530	E0816	E2516	P1114	S8553	S5218	S8851	S9866	Empty
			Deserpidine	Rhamnose	Prednicarbate	Oritavancin Diphosphate	Doxorubicin	Dasiglucagon	Avapritinib (BLU-285)	Iodixanol	Elexacaftor (VX-445)	Nirmatrelvir (PF-07321332)
	f	Empty	S5894	E0423	E0609	E0826	E2634	Empty	E0680	Empty	S8926	S9935	Empty
			Mirodenafil Dihydrochloride	(R)-Avanafil	Methyl methanesulfonate	Levamlodipine Besylate	H-Leu-Leu-OMe Hydrochloride		Deslanoside		Valemetostat (DS-3201)	Teduglutide
	g	Empty	S6458	Empty	E0650	E0937	E2683	P1135	S0861	S6594	S8942	Empty	Empty
			Isavuconazonium sulfate		γ-Terpinene	Segesterone acetate	Ursodeoxycholic acid sodium	Gastrin Tetrapeptide	Laninamivir Octanoate	Liarozole dihydrochloride	Suramin sodium salt
	h	Empty	S9973	E0502	E0704	E0939	E2690	S1469	S1166	S6984	S8955	E0164	Empty
			Flumatinib (HH-GV-678)	Metrizoic acid	Esaxerenone (CS-3150)	Insulin Degludec	3,3'-Diaminobenzidine tetrahydrochloride	Calcifediol	Cisplatin (NSC 119875)	Dianhydrogalactitol (VAL-083)	Sotorasib (AMG510) racemate	Antazoline Phosphate
	Plate layout: L1300-36
		1	2	3	4	5	6	7	8	9	10	11	12
	a	Empty	Empty	P1109	Empty	Empty	Empty	Empty	Empty	Empty	Empty	Empty	Empty
				Linaclotide
	b	Empty	E0742	P1151	Empty	Empty	Empty	Empty	Empty	Empty	Empty	Empty	Empty
			Melengestrol Acetate	Difelikefalin
	c	Empty	E0818	Empty	Empty	Empty	Empty	Empty	Empty	Empty	Empty	Empty	Empty
			Quinupristin
	d	Empty	E2438	Empty	Empty	Empty	Empty	Empty	Empty	Empty	Empty	Empty	Empty
			Ginsenoside Rg3
	e	Empty	E2665	Empty	Empty	Empty	Empty	Empty	Empty	Empty	Empty	Empty	Empty
			Tafenoquine
	f	Empty	P1005	Empty	Empty	Empty	Empty	Empty	Empty	Empty	Empty	Empty	Empty
			Abarelix Acetate
	g	Empty	P1032	Empty	Empty	Empty	Empty	Empty	Empty	Empty	Empty	Empty	Empty
			CCK Octapeptide (Sincalide)
	h	Empty	P1069	Empty	Empty	Empty	Empty	Empty	Empty	Empty	Empty	Empty	Empty
			Ganirelix acetate (Antagon)
	Plate layout: L1300-37
		1	2	3	4	5	6	7	8	9	10	11	12
	a	Empty	S1037	S1339	S1506	S1826	S1998	S2315	S2539	S3013	S3073	Empty	Empty
			Perifosine (KRX-0401)	Galanthamine HBr	Perindopril Erbumine	Nedaplatin	D-Cycloserine	Kanamycin sulfate	Lomefloxacin HCl	Plerixafor 8HCl (AMD3100 8HCl)	Caspofungin Acetate
	b	Empty	S1116	S1345	S1516	S1853	S1999	S2416	S2560	S3028	S3102	S3642	Empty
			Palbociclib (PD-0332991) HCl	Granisetron HCl	Cidofovir	Penicillamine	Sodium butyrate	Chondroitin sulfate	Amiloride HCl dihydrate	Geneticin (G418 Sulfate)	Creatinine	Cesium chloride
	c	Empty	S1135	S1370	S1518	S1857	S2008	S2462	S2563	S3048	S3122	S3649	Empty
			Pemetrexed (LY-231514) disodium	Biapenem	Ibuprofen Lysine	Etidronate	Taurine	Donepezil HCl	Oxacillin sodium monohydrate	Solifenacin succinate	Amikacin hydrate	Ceftazidime
	d	Empty	S1149	S1375	S1579	S1875	S2048	S2490	S2568	S3050	S3146	S3650	Empty
			Gemcitabine HCl	Dorzolamide HCl	Palbociclib (PD0332991) Isethionate	Tranexamic Acid	Clindamycin Phosphate	Neostigmine Bromide	Neomycin sulfate	Palonosetron HCl	Tripelennamine HCl	Penicillin V potassium salt
	e	Empty	S1215	S1384	S1624	S1939	S2076	S2507	S2572	S3056	S3148	S3662	Empty
			Carboplatin	Mizoribine	Alendronate sodium trihydrate	Levamisole hydrochloride	Lisinopril dihydrate	Salbutamol Sulfate	Streptomycin sulfate	Miltefosine	Ibandronate sodium	Pirenzepine dihydrochloride
	f	Empty	S1236	S1395	S1648	S1984	Empty	S2514	S2575	S3058	S3165	S3667	Empty
			Leucovorin Calcium Pentahydrate	Polymyxin B sulphate	Cytarabine	Ticlopidine HCl		Tobramycin	Vancomycin HCl	Danofloxacin Mesylate	Abacavir sulfate	Imipenem
	g	Empty	S1311	S1399	S1749	S1985	S2129	S2518	S2908	S3065	S3174	S3737	Empty
			Pamidronate Disodium	Teicoplanin	L-Glutamine	ATP disodium	Fudosteine	NAD+	Hygromycin B	Amikacin disulfate	L-Arginine HCl (L-Arg)	Cangrelor Tetrasodium
	h	Empty	S1338	S1440	S1751	S1995	S2133	S2527	S3007	S3072	S3211	S3748	Empty
			Gabapentin HCl	Varenicline Tartrate	Gadodiamide Hydrate	Procarbazine HCl	Gabapentin	Methacycline HCl	Zanamivir	(R)-baclofen	Thiamine HCl (Vitamin B1)	Acamprosate Calcium
	Plate layout: L1300-38
		1	2	3	4	5	6	7	8	9	10	11	12
	a	Empty	S3752	S4008	S4094	S4146	S4236	S4328	S4582	S4704	S4827	S5097	Empty
			isoleucine	Pemirolast potassium	Tetramisole HCl	Bacitracin	Proflavine Hemisulfate	Guanethidine Sulfate	Eflornithine hydrochloride hydrate	D-(+)-Cellobiose	Manganese chloride	Methotrexate disodium
	b	Empty	S3753	S4013	S4108	S4157	S4245	S4360	S4592	S4721	S4828	S5124	Empty
			L-Leucine	Sodium Monofluorophosphate	Clodronate Disodium	Chloroquine Phosphate	Sodium ascorbate	Tolmetin Sodium	Captisol (SBE-β-CD)	L-Glutamic acid monosodium salt	Sodium carbonate	DL-Citrulline
	c	Empty	S3798	S4027	S4117	S4158	S4254	S4392	S4606	S4740	S4950	S5131	Empty
			L-Citrulline	Flavoxate HCl	Histamine Phosphate	Ceftriaxone Sodium Trihydrate	Apramycin Sulfate	Potassium Canrenoate	Glutathione	Sodium ferulate	L(+)-Asparagine monohydrate	Homotaurine
	d	Empty	S3852	S4028	S4121	S4174	S4271	S4430	S4653	S4741	S4951	S5136	Empty
			L-Theanine	Dexamethasone Sodium Phosphate	Succinylcholine Chloride Dihydrate	Sodium Gluconate	Isepamicin Sulphate	Hydroxychloroquine Sulfate	L-Ornithine hydrochloride	Danshensu	L-Threonine	Calcium folinate
	e	Empty	S3861	S4029	S4127	S4180	S4287	S4523	S4671	S4770	S4972	S5220	Empty
			Sodium Demethylcantharidate	Colistin Sulfate	Terbutaline Sulfate	Nefopam HCl	Micafungin Sodium	Dihydrostreptomycin sulfate	Cefradine	Creatine phosphate disodium salt	Choline Glycerophosphate	D-Pantethine
	f	Empty	S3953	S4030	S4130	S4183	S4298	S4540	S4684	S4810	S4993	S5252	Empty
			L-Lysine hydrochloride	Gentamicin Sulfate	Mildronate	Paromomycin Sulfate	Amifostine	Sisomicin sulfate	Sildenafil	Glycylglycine	Timonacic	Ozagrel sodium
	g	Empty	S3963	S4052	S4137	S4215	S4311	S4567	S4700	S4811	S5048	S5267	Empty
			DL-Glutamine	Netilmicin Sulfate	Eprazinone 2HCl	Ribostamycin Sulfate	Calcium Gluceptate	Eprodisate disodium	4-Aminobutyric acid	VitaMin U	Fosfomycin Disodium	Nylidrin Hydrochloride
	h	Empty	S3973	S4093	S4144	S4234	S4314	S4575	S4703	S4821	S5051	Empty	Empty
			L-SelenoMethionine	Bismuth Subcitrate Potassium	Amprolium HCl	Capreomycin Sulfate	Ceftazidime Pentahydrate	Pralidoxime chloride	Choline bitartrate	Glycine	Pipemidic acid
	Plate layout: L1300-39
		1	2	3	4	5	6	7	8	9	10	11	12
	a	Empty	S5296	S5533	S5631	S5721	S6201	S7377	P1011	P1034	S1671	S6831	Empty
			Cephradine monohydrate	Tobramycin sulfate	L-Alanine	edetate calcium disodium	Malachite green	Aprotinin	Eptifibatide Acetate	Terlipressin Acetate	（6-）ε-Aminocaproic acid	HEPES
	b	Empty	S5362	S5545	S5632	S5746	S6224	S7548	Empty	P1039	S3076	S4933	Empty
			Citicholine	DL-Serine	L-aspartic Acid	pentetate calcium trisodium hydrate	(R)-Serine	Rilmenidine Phosphate		Somatostatin Acetate	Foscarnet Sodium	Lithium carbonate
	c	Empty	S5384	S5549	S5633	S5801	S6266	S7785	P1015	P1049	S4519	S3203	Empty
			UTP, Trisodium Salt	DL-Arginine	L-methionine	Ala-Gln	(S)-Glutamic acid	Pemetrexed Disodium Hydrate	Lypressin Acetate	GHRP-2	Citric acid trilithium salt tetrahydrate	D-Alanine
	d	Empty	S5412	S5571	S5634	S5820	S6315	S9344	P1017	Empty	S5865	P1088	Empty
			Loxoprofen Sodium	L-Asparagine	L-arginine	L-Hydroxyproline	Sodium phytate hydrate	DL-Methionine	Octreotide Acetate		Hyaluronic acid	Lanreotide acetate
	e	Empty	S5433	S5588	S5635	S5866	S6445	S9353	P1023	P1084	S4986	S2588	Empty
			Sodium succinate	Creatine	L-cysteine	Gastrodenol	Chlorophyllin (sodium copper salt)	L-serine	Alarelin Acetate	Desmopressin Acetate	Latamoxef sodium	Levoleucovorin calcium
	f	Empty	S5496	S5628	S5660	S5867	S6460	S9367	P1025	P1085	S2441	S3096	Empty
			Guanethidine Monosulfate	L-Valine	Clodronate disodium tetrahydrate	Bendazac L-lysine	Sugammadex (sodium)	Adenosine disodium triphosphate	Atosiban Acetate	Angiotensin II human Acetate	Estramustine phosphate sodium	L-Histidine monohydrochloride monohydrate
	g	Empty	S5524	S5629	S5674	S6023	S6488	S9471	P1029	P1087	S3948	S3142	Empty
			Spermine Tetrahydrochloride	L-Proline	Lodoxamide Tromethamine	Creatine monohydrate	Gadoxetate sodium	Gadoversetamide	Oxytocin (Syntocinon)	Carperitide Acetate	Spermine	Potassium sorbate
	h	Empty	S5526	S5630	S5706	S6102	S6592	P1004	P1030	Empty	S2435	P1033	Empty
			β-Alanine	L-lysine	Edetate Trisodium	Thiamine pyrophosphate hydrochloride	Diquafosol Tetrasodium	Bivalirudin Trifluoroacetate	Salmon Calcitonin Acetate		Sodium stibogluconate	Teriparatide Acetate
	Plate layout: L1300-40
		1	2	3	4	5	6	7	8	9	10	11	12
	a	Empty	P1047	S4857	S5964	E0375	S3736	Empty	Empty	Empty	Empty	Empty	Empty
			Felypressin Acetate	L-Ornithine	Gatifloxacin hydrochloride	Ammonium ferric citrate	Fondaparinux Sodium (Org 31540)
	b	Empty	Empty	S4879	S5968	P1104	S5797	Empty	Empty	Empty	Empty	Empty	Empty
				Tenofovir hydrate	Kasugamycin hydrochloride hydrate	Glatiramer acetate	Metyrosine
	c	Empty	S1314	S5000	S6446	S6289	P1019	Empty	Empty	Empty	Empty	Empty	Empty
			Zoledronic Acid	Gadodiamide	Sodium citrate dihydrate	Gentamicin	Cetrorelix Acetate
	d	Empty	S3497	S5022	S9794	S6872	E0149	Empty	Empty	Empty	Empty	Empty	Empty
			Gadobutrol	Varenicline Hydrochloride	Melittin	Merbromin	Papain
	e	Empty	Empty	S5198	S5962	E0510	S6482	Empty	Empty	Empty	Empty	Empty	Empty
				Sodium etidronate	DL-Penicillamine	Cidofovir hydrate	Fosphenytoin (disodium)
	f	Empty	S4383	S5260	S6991	E0525	S5961	Empty	Empty	Empty	Empty	Empty	Empty
			Bekanamycin	ATP	Sodium Acetate	Colistin	Prednisolone disodium phosphate
	g	Empty	S4443	S5330	S6992	E0532	E0178	Empty	Empty	Empty	Empty	Empty	Empty
			Piperazine adipate	Amikacin Sulfate Salt	Calcium chloride	Menotropin	Cysteamine bitartrate
	h	Empty	S4494	S5956	S9489	E2638	Empty	Empty	Empty	Empty	Empty	Empty	Empty
			Methionine	Dexamethasone phosphate disodium	Sodium citrate	Tricine
	Plate layout: L1300-41
		1	2	3	4	5	6	7	8	9	10	11	12
	a	Empty	S1023	S1464	S1724	S2047	S2424	S3059	S3891	S4642	S5677	S5031	Empty
			Erlotinib HCl (OSI-744)	Marbofloxacin	Paliperidone	Lornoxicam	Hypoxanthine	Enrofloxacin	Vincamine	Dolutegravir Sodium	Xanthopterin Hydrate	Sulfaquinoxaline sodium
	b	Empty	S1046	S1507	Empty	S2110	S2476	S3064	S4033	S4654	S5712	S1502	Empty
			Vandetanib (ZD6474)	Irbesartan		Vinpocetine	Itraconazole	Ambroxol HCl	Sennoside A	Netupitant	Zofenopril calcium	Cephalexin
	c	Empty	S1211	S1509	S1837	S2150	S2530	Empty	S4126	S4930	S5908	S4482	Empty
			Imiquimod	Norfloxacin	Flubendazole	Neratinib (HKI-272)	7-Aminocephalosporanic acid		Retinyl (Vitamin A) Palmitate	Cetilistat	Garenoxacin	Palbociclib
	d	Empty	S1288	S1615	S1851	S2152	S2582	S3636	S4142	S5018	S6632	S5799	Empty
			Camptothecin	Risperidone	Oxibendazole	Sitafloxacin Hydrate	Trazodone HCl	Cefadroxil hydrate	Clopidol	Mebhydrolin napadisylate	Mirogabalin	Potassium guaiacolsulfonate hemihydrate
	e	Empty	S1353	S1617	S1929	S2206	S2597	S3721	S4156	S5035	S7128	E0161	Empty
			Ketoconazole	Sulfapyridine	Irsogladine	R788 (Fostamatinib) Disodium	Oseltamivir Phosphate	Bilastine	Chlortetracycline HCl	6-Aminopenicillanic acid	Tazemetostat (EPZ-6438)	Bictegravir Sodium
	f	Empty	S1371	S1642	S1977	S2232	S2788	S3770	S4218	S5232	S7756	E0524	Empty
			Cefoselis Sulfate	Methyldopa	Sarafloxacin HCl	Ketanserin	Capmatinib (INCB28060)	Sodium Aescinate	Amoxapine	Alectinib hydrochloride	Indoximod (NLG-8189）	Spinosad
	g	Empty	S1424	S1698	S1986	S2251	S2920	S3801	S4262	S5499	S8229	S9464	Empty
			Prazosin HCl	Torsemide	Meclizine 2HCl	(-)-Huperzine A (HupA)	Mozavaptan	Sodium Houttuyfonate	Ebastine	Amantadine	Brigatinib (AP26113)	Tranylcypromine Sulfate
	h	Empty	S1463	S1707	S2035	S2292	S3041	S3821	S4605	S5601	S5098	Empty	Empty
			Ofloxacin	Eplerenone	Epalrestat	Diosmin	Droxidopa	Nuciferine	Folic acid	Balofloxacin Dihydrate	Gefitinib hydrochloride
	Plate layout: L1300-42
		1	2	3	4	5	6	7	8	9	10	11	12
	a	Empty	S1224	S3749	S5650	Empty	Empty	Empty	Empty	Empty	Empty	Empty	Empty
			Oxaliplatin	Calcium gluconate	Sodium Hyaluronate
	b	Empty	S1346	S4067	Empty	Empty	Empty	Empty	Empty	Empty	Empty	Empty	Empty
			Heparin sodium	Deferiprone
	c	Empty	S1428	S4153	S2095	Empty	Empty	Empty	Empty	Empty	Empty	Empty	Empty
			Risedronate Sodium	D-Phenylalanine	Fosinopril Sodium
	d	Empty	S1911	S4226	S2050	Empty	Empty	Empty	Empty	Empty	Empty	Empty	Empty
			Disodium Cromoglycate	Minocycline HCl	Strontium Ranelate
	e	Empty	S1982	S4694	Empty	Empty	Empty	Empty	Empty	Empty	Empty	Empty	Empty
			Adenine sulfate	Alosetron Hydrochloride
	f	Empty	S2106	S5355	Empty	Empty	Empty	Empty	Empty	Empty	Empty	Empty	Empty
			Azasetron HCl	Piperaquine phosphate
	g	Empty	S2562	S5695	Empty	Empty	Empty	Empty	Empty	Empty	Empty	Empty	Empty
			Hydralazine HCl	Icatibant Acetate
	h	Empty	S3055	S8030	Empty	Empty	Empty	Empty	Empty	Empty	Empty	Empty	Empty
			Besifloxacin HCl	Plerixafor (AMD3100)

## Sheet: Reverse Transcriptase inhibitor
Cat	Name	Status	FDA NDA/ANDA	Indication	Target	Pathway	Information	M.w.	CAS Number	DMSO (mg/mL)Max Solubility	DMSO (mM)Max Solubility	URL	Formula	Form	Synonyms	SMILES
S1398	Stavudine (d4T)	FDA,DMF,EMA,CFDA,NDC	077672,077774,078030,078256,078587,078775,078957,079069	Infection	Reverse Transcriptase	Microbiology	Stavudine (d4T) is a nucleoside analog reverse transcriptase inhibitor (NARTI) active against HIV.	224.21	3056-17-5	45	200.705	http://selleckchem.com/products/Stavudine.html	C10H12N2O4	free base	BMY-27857, Sanilvudine, NSC 163661	CC1=CN(C2OC(CO)C=C2)C(=O)NC1=O
S1400	Tenofovir Disoproxil Fumarate	FDA,DMF,EMA,HMA,CFDA,NDC,PMDA	078800,079071,090636,090647,090742,091612,203232,203470,204402,206481,206569,209498,209550	Infection	Reverse Transcriptase	Microbiology	Tenofovir Disoproxil Fumarate belongs to a class of antiretroviral drugs, it inhibits the activity of HIV reverse transcriptase by competing with the natural substrate deoxyadenosine 5’-triphosphate and, after incorporation into DNA, by DNA chain termination.	635.51	202138-50-9	100	157.354	http://selleckchem.com/products/Tenofovir-Disoproxil-Fumarate.html	C23H34N5O14P	Fumarate	GS-1278 Disoproxil Fumarate	CC(C)OC(=O)OCO[P](=O)(COC(C)C[N]1C=NC2=C1N=CN=C2N)OCOC(=O)OC(C)C.OC(=O)/C=C/C(O)=O
S1401	Tenofovir	FDA,DMF,EMA,HMA,CFDA,NDC,PMDA	078800,079071,090636,090647,090742,091612,203232,203470,204402,206481,206569,209498,209550	Infection	Reverse Transcriptase	Microbiology	Tenofovir blocks reverse transcriptase and hepatitis B virus infections.	287.21	147127-20-6	4	13.9271	http://selleckchem.com/products/Tenofovir.html	C9H14N5O4P	free base	GS-1278	CC(C[N]1C=NC2=C(N)N=CN=C12)OC[P](O)(O)=O
S1651	Telbivudine	FDA,DMF,EMA,CFDA	022011,022154	Infection	Reverse Transcriptase	Microbiology	Telbivudine is a potent, and selective HBV reverse transcriptase inhibitor, used to treat HBV infection.	242.23	3424-98-4	48	198.159	http://selleckchem.com/products/Telbivudine(Sebivo).html	C10H14N2O5	free base	N/A	CC1=CN(C2CC(O)C(CO)O2)C(=O)NC1=O
S1702	Didanosine	FDA,DMF,CFDA,NDC,PMDA,HMA	077167,077275,078112,090094,090788	Infection	Reverse Transcriptase	Microbiology	Didanosine is a reverse transcriptase inhibitor with an IC50 of 0.49 μM.	236.23	69655-05-6	47	198.959	http://selleckchem.com/products/Didanosine(Videx).html	C10H12N4O3	free base	N/A	OCC1CCC(O1)[N]2C=NC3=C2N=CNC3=O
S1704	Emtricitabine	FDA,DMF,EMA,HMA,CFDA,NDC,PMDA	079188,090488,091168	Infection	Reverse Transcriptase	Microbiology	Emtricitabine (FTC) is a new nucleoside agent that has activity against both human immunodeficiency virus (HIV) and hepatitis B virus. It is a reverse transcriptase inhibitor. Intracellular half-life is 39 h.	247.25	143491-57-0	49	198.18	http://selleckchem.com/products/Emtricitabine.html	C8H10FN3O3S	free base	N/A	NC1=NC(=O)N(C=C1F)C2CSC(CO)O2
S1706	Lamivudine	FDA,DMF,EMA,HMA,CFDA,NDC,PMDA	077221,077357,077464,077695,077980,078545,078636,078850,090198,090433,090457,091475,091606,200406,202032,202941,203260,203277,203564,203586,204002,204528,205217,206974,211306	Infection	Reverse Transcriptase	Microbiology	Lamivudine is a potent nucleoside analog reverse transcriptase inhibitor, used for treatment of chronic HBV and HIV/AIDS. It works by blocking the HIV reverse transcriptase and hepatitis B virus polymerase.	229.26	134678-17-4	46	200.646	http://selleckchem.com/products/Lamivudine(Epivir).html	C8H11N3O3S	free base	GR109714X	NC1=NC(=O)N(C=C1)C2CSC(CO)O2
S1718	Adefovir Dipivoxil	FDA,DMF,EMA,CFDA,NDC	202051,205459	Infection	Reverse Transcriptase	Microbiology	Adefovir Dipivoxil is a reverse transcriptase inhibitor, used in the treatment of chronic hepatitis B virus (HBV).	501.47	142340-99-6	100	199.414	http://selleckchem.com/products/Adefovir-Dipivoxil(Preveon).html	C20H32N5O8P	free base	N/A	CC(C)(C)C(=O)OCO[P](=O)(COCC[N]1C=NC2=C1N=CN=C2N)OCOC(=O)C(C)(C)C
S1719	Zalcitabine	FDA,HMA	020199	Infection	Reverse Transcriptase	Microbiology	Zalcitabine is a nucleoside analog HIV reverse transcriptase inhibitor (NARTI).	211.22	7481-89-2	7	33.1408	http://selleckchem.com/products/Zalcitabine.html	C9H13N3O3	free base	NSC 606170, Ro 24-2027/000	NC1=NC(=O)N(C=C1)C2CCC(CO)O2
S1742	Nevirapine	FDA,DMF,EMA,HMA,CFDA,NDC,PMDA	077429,077521,077702,077956,078195,078584,078644,078864,078887,090688,202212,202523,203021,203080,203176,203411,204621,205258,205651,205921,206271,206448,206879,207064,207467,207684,207698,208616	Infection	Reverse Transcriptase	Microbiology	Nevirapine is a non-nucleoside reverse transcriptase inhibitor (NNRTI) used to treat HIV-1 infection and AIDS.	266.3	129618-40-2	53	199.024	http://selleckchem.com/products/Nevirapine(Viramune).html	C15H14N4O	free base	NSC 641530	CC1=CC=NC2=C1NC(=O)C3=C(N=CC=C3)N2C4CC4
S2579	Zidovudine	FDA,DMF,EMA,HMA,CFDA,NDC,PMDA	022294,074047,076844,077267,077268,077327,077981,078128,078349,078922,090092,090561,091457,200732,202058,204538	Infection	Reverse Transcriptase	Microbiology	Zidovudine (ZDV) is a nucleoside analogue reverse transcriptase inhibitor, used to treat HIV.	267.24	30516-87-1	53	198.324	http://selleckchem.com/products/zidovudine-retrovir.html	C10H13N5O4	free base	Azidothymidine, NSC 602670	CC1=CN(C2CC(N=[N+]=[N-])C(CO)O2)C(=O)NC1=O
S3080	Etravirine (TMC125)	FDA,DMF,EMA,NDC,PMDA	022187	Infection	Reverse Transcriptase	Microbiology	Etravirine (TMC125) is a non-nucleoside reverse transcriptase inhibitor (NNRTI) used for the treatment of HIV.	435.28	269055-15-4	42	96.4896	http://selleckchem.com/products/etravirine-tmc125.html	C20H15BrN6O	free base	R-165335	CC1=CC(=CC(=C1OC2=C(Br)C(=NC(=N2)NC3=CC=C(C=C3)C#N)N)C)C#N
S3606	Fangchinoline	N/A	N/A	Cancer	Reverse Transcriptase	Microbiology	Fangchinoline, a bisbenzylisoquinoline alkaloid, is a novel HIV-1 inhibitor with pain-relieving, blood pressure-depressing, and antibiotic activities.	608.72	33889-68-8	100	164.279	http://selleckchem.com/products/r-s-fangchinoline.html	C37H40N2O6	free base	N/A	COC1=C2OC3=CC=C(CC4N(C)CCC5=C4C=C(OC6=C(O)C(=CC7=C6C(CC(=C2)C=C1)N(C)CC7)OC)C(=C5)OC)C=C3
S4187	Salicylanilide	DMF,CFDA	N/A	Infection	Reverse Transcriptase,Integrase,Anti-infection	Microbiology	Salicylanilides are a group of compounds with a wide range of biological activities including antiviral potency, antibacterial (including antimycobacterial) and antifungal activities.	213.23	87-17-2	43	201.66	http://selleckchem.com/products/salicylanilide.html	C13H11NO2	free base	WR10019	OC1=CC=CC=C1C(=O)NC2=CC=CC=C2
S4685	Efavirenz	FDA,DMF,EMA,HMA,CFDA,NDC,PMDA	022461,077673,077916,078064,078509,078883,078886,078958,090155,091175,091471,091579,202042,202301,202990,204766,204869,205322,205389,207895	Infection	Reverse Transcriptase	Microbiology	Efavirenz is a synthetic non-nucleoside reverse transcriptase (RT) inhibitor with antiviral activity.	315.67	154598-52-4	63	199.576	http://selleckchem.com/products/efavirenz.html	C14H9ClF3NO2	free base	Sustiva, Stocrin, DMP-266, DMP 266	FC(F)(F)C1(OC(=O)NC2=C1C=C(Cl)C=C2)C#CC3CC3
S4890	Bifendate	CFDA	N/A	Others	Reverse Transcriptase	Microbiology	Bifendate, a synthetic intermediate of schisandrin C, is an anti-HBV drug used in Chinese medicine for the treatment of chronic hepatitis B.	418.35	73536-69-3	83	198.398	http://selleckchem.com/products/bifendate.html	C20H18O10	free base	N/A	COC(=O)C1=CC(=C2OCOC2=C1C3=C(C=C(OC)C4=C3OCO4)C(=O)OC)OC
S5215	Abacavir	FDA,DMF,EMA,HMA,NDC,PMDA	207369,022293,022547,077844,077950,078119,078348,078742,091050,091294,091560,200733,201107,201570,206725	Infection	Reverse Transcriptase	Microbiology	Abacavir (ABC) is a powerful nucleoside analog reverse transcriptase inhibitor (NRTI) used to treat HIV and AIDS.	286.33	136470-78-5	57	199.071	http://selleckchem.com/products/abacavir.html	C14H18N6O	free base	N/A	NC1=NC2=C(N=C[N]2C3CC(CO)C=C3)C(=N1)NC4CC4
S5246	Entecavir	FDA,DMF,EMA,HMA,CFDA,NDC,PMDA	202122,205740,205824,206217,206226,206294,206652,206672,206745,206872,208721,208782	Infection	Reverse Transcriptase	Microbiology	Entecavir, a new deoxyguanine nucleoside analogue, is a selective inhibitor of the replication of the hepatitis B virus (HBV).	277.28	142217-69-4	55	198.355	http://selleckchem.com/products/entecavir.html	C12H15N5O3	free base	N/A	NC1=NC(=O)C2=C(N1)[N](C=N2)C3CC(O)C(CO)C3=C
S7303	Rilpivirine	FDA,DMF,EMA,NDC,PMDA	205302	Infection	Reverse Transcriptase	Microbiology	Rilpivirine is a non-nucleoside reverse transcriptase inhibitor (NNRTI), and used to treat HIV-1 infection.	366.42	500287-72-9	73	199.225	http://selleckchem.com/products/rilpivirine.html	C22H18N6	free base	R278474, TMC278	CC1=CC(=CC(=C1NC2=NC(=NC=C2)NC3=CC=C(C=C3)C#N)C)/C=C/C#N
S7856	Tenofovir Alafenamide (GS-7340)	FDA,DMF,EMA,NDC,PMDA	208464	Infection	Reverse Transcriptase	Microbiology	Tenofovir Alafenamide (GS-7340) is a prodrug of tenofovir, which is a reverse transcriptase inhibitor, used to treat HIV and Hepatitis B.	476.47	379270-37-8	95	199.383	http://selleckchem.com/products/tenofovir-alafenamide-gs-7340.html	C21H29N6O5P	free base	N/A	CC(C)OC(=O)C(C)N[P](=O)(COC(C)C[N]1C=NC2=C1N=CN=C2N)OC3=CC=CC=C3
S4427	Tenofovir alafenamide hemifumarate	FDA, DMF, EMA, CFDA, NDC, PMDA	210251	Infection	Reverse Transcriptase	Microbiology	Tenofovir alafenamide (TAF, GS-7340) hemifumarate is a prodrug of tenofovir but results in significantly higher intracellular tenofovir concentrations and lower serum levels. Tenofovir alafenamide is a novel <b>nucleotide reverse transcriptase</b> inhibitor for the treatment of HIV-1 infection.	1069	1392275-56-7	100	93.5454	http://www.selleckchem.com/products/tenofovir-alafenamide-hemifumarate.html	C46H62N12O14P2_x000D_	Hemifumarate	TAF hemifumarate, GS-7340 hemifumarate	CC(C)OC(=O)C(C)N[P](=O)(COC(C)C[N]1C=NC2=C(N)N=CN=C12)OC3=CC=CC=C3.CC(C)OC(=O)C(C)N[P](=O)(COC(C)C[N]4C=NC5=C(N)N=CN=C45)OC6=CC=CC=C6.OC(=O)\C=C\C(O)=O
S4428	Tenofovir alafenamide fumarate	FDA, DMF, EMA, CFDA, NDC, PMDA	210251	Infection	Reverse Transcriptase	Microbiology	Tenofovir alafenamide (TAF, GS-7340) fumarate is a prodrug of tenofovir but results in significantly higher intracellular tenofovir concentrations and lower serum levels. Tenofovir alafenamide is a novel <b>nucleotide reverse transcriptase</b> inhibitor for the treatment of HIV-1 infection.	592.54	379270-38-9	100	168.765	http://www.selleckchem.com/products/tenofovir-alafenamide-fumarate.html	C25H33N6O9P_x000D_	Fumarate	TAF fumarate, GS-7340 fumarate	CC(C)OC(=O)C(C)N[P](=O)(COC(C)C[N]1C=NC2=C(N)N=CN=C12)OC3=CC=CC=C3.OC(=O)\C=C\C(O)=O
S5959	Tenofovir Disoproxil	FDA, DMF, EMA, HMA, CFDA, NDC, PMDA	078800	Infection	Reverse Transcriptase	Microbiology	Tenofovir Disoproxil (Bis(POC)-PMPA, GS 4331) is a prodrug of tenofovir, which is metabolised intracellularly to its active anabolite tenofovir diphosphate, a competitive inhibitor of <b>HIV-1 reverse transcriptase</b> and terminates the growing DNA chain.	519.44	201341-05-1	100	192.515	http://www.selleckchem.com/products/tenofovir-disoproxil.html	C19H30N5O10P_x000D_	Free Base	Bis(POC)-PMPA, GS 4331	CC(C)OC(=O)OCO[P](=O)(COC(C)C[N]1C=NC2=C(N)N=CN=C12)OCOC(=O)OC(C)C
S3165	Abacavir sulfate	FDA,DMF,EMA,HMA,NDC,PMDA	022293,022547,077844,077950,078119,078348,078742,091050,091294,091560,200733,201107,201570,206725	Infection	Reverse Transcriptase	Microbiology	Abacavir is a commonly used nucleoside analogue with potent antiviral activity against HIV-1.	335.35	188062-50-2	<1		http://selleckchem.com/products/abacavir-sulfate.html	C28H38N12O6S	Sulfate	1592U89	NC1=NC2=C(N=C[N]2C3CC(CO)C=C3)C(=N1)NC4CC4.NC5=NC6=C(N=C[N]6C7CC(CO)C=C7)C(=N5)NC8CC8.O[S](O)(=O)=O
S3076	Foscarnet Sodium	FDA,DMF,CFDA,NDC,PMDA	077174	Infection	Reverse Transcriptase	Microbiology	Foscarnet Sodium inhibits viral RNA polymerases, reverse transcriptase, and DNA polymerases through noncompetitive inhibition with dNTPs.	191.95	63585-09-1			http://selleckchem.com/products/foscarnet-sodium.html	CNa3O5P	Sodium	Phosphonoformate	[Na+].[Na+].[Na+].[O-]C(=O)[P]([O-])([O-])=O
S4879	Tenofovir hydrate	FDA, DMF, EMA, HMA, CFDA, NDC, PMDA	078800	Infection	Reverse Transcriptase	Microbiology	Tenofovir (GS-1278) hydrate blocks <b>reverse transcriptase</b> and <b>hepatitis B virus</b> infections.	305.23	206184-49-8	<1		http://www.selleckchem.com/products/tenofovir-hydrate.html	C9H16N5O5P_x000D_	Hydrate	GS-1278 hydrate	O.CC(C[N]1C=NC2=C(N)N=CN=C12)OC[P](O)(O)=O
