# Supplementary material for: Etravirine Prevents West Nile Virus and Chikungunya Virus Infection Both In Vitro and In Vivo by Inhibiting Viral Replication
Source: Pharmaceutics. 2024 Aug 23;16(9):1111. doi: 10.3390/pharmaceutics16091111 (PMC11435157; doi:10.3390/pharmaceutics16091111)
Supplement: Supplementary file 1 [file pharmaceutics-16-01111-s001.zip › Table S2. Sequences of primer pairs specific to target genes.xlsx]

## Sheet: Sheet1
	Sequences of primer pairs specific to target genes
	Target Gene	Sequences of qRT-PCR Primer Pair (5’-3’)
	Human-GAPDH	Forward Primer	TGGGCTACACTGAGCACCAG
		Reverse Primer	AAGTGGTCGTTGAGGGCAAT
	Mouse-GAPDH	Forward Primer	TGGTGGACCTCATGGCCTACATGG
		Reverse Primer	TGAGGGAGATGCTCAGTGTTGGGG
	CHIKV	Forward Primer	GGCAGTGGTCCCAGATAATTCAAG
		Reverse Primer	ACTGTCTAGATCCACCCCATACATG
	WNV	Forward Primer	CAAACTTAGTAGTGTTTGTGAGG
		Reverse Primer	CAAACTTAGTAGTGTTTGTGAGG
	Mouse-TNF-α	Forward Primer	AATTCGAGTGACAAGCCTGTAGC
		Reverse Primer	AGTAGACAAGGTACAACCCATCG
	Mouse-IL-6	Forward Primer	GTAGCCGCCCCACACAGA
		Reverse Primer	CATGTCTCCTTTCTCAGGGCTG
	Mouse-CCL-2	Forward Primer	CAGGTCCCTGTCATGCTTCT
		Reverse Primer	GAGTGGGGCGTTAACTGCAT
	Mouse-IL-10	Forward Primer	TTCTTTCAAACAAAGGACCAGC
		Reverse Primer	GCAACCCAAGTAACCCTTAAAG
