# Supplementary material for: Etravirine Prevents West Nile Virus and Chikungunya Virus Infection Both In Vitro and In Vivo by Inhibiting Viral Replication
Source: Pharmaceutics. 2024 Aug 23;16(9):1111. doi: 10.3390/pharmaceutics16091111 (PMC11435157; doi:10.3390/pharmaceutics16091111)
Supplement: Supplementary file 1 [file pharmaceutics-16-01111-s001.zip › Table S3. Antibodies used in the study.xlsx]

## Sheet: Sheet1
Name	Species	Dilution	Supplier
anti-CHIKV E1	Rabbit	1:500	BioFront Technologies (Tallahassee, FL, USA)
anti-WNV	Rabbit	1:1000	prepared in the laboratory
anti-YFV	Rabbit	1:1000	prepared in the laboratory
anti-TBEV	Rabbit	1:1000	prepared in the laboratory
AF-488-conjugated anti-rabbit	Donkey	1:2000	Thermo Fisher Scientific, CA, USA
