# Supplementary material for: Etravirine Prevents West Nile Virus and Chikungunya Virus Infection Both In Vitro and In Vivo by Inhibiting Viral Replication
Source: Pharmaceutics. 2024 Aug 23;16(9):1111. doi: 10.3390/pharmaceutics16091111 (PMC11435157; doi:10.3390/pharmaceutics16091111)
Supplement: Supplementary file 1 [file pharmaceutics-16-01111-s001.zip › Table S4. Parameters of the nonlinear regression models.xlsx]

## Sheet: Sheet1
	Fig. 2A	Fig. 2B	Fig. 2C	Fig. 3A	Fig. 3B	Fig. 3C	Fig. 3D	Fig. 3E	Fig. 3F	Fig. 3G	Fig. 3H	Fig. 3I
Best-fit values
LogIC50	0.519	0.7987	0.5597	0.5955	0.8399	0.9956	0.8443	1.72	0.9825	0.4975	0.9027	0.5599
HillSlope	-1.001	-1.332	-1.109	-1.802	-1.475	-2.065	-0.6716	0.1565	-1.012	-1.055	-1.081	-0.7761
IC50	3.303	6.29	3.628	3.94	6.917	9.9	6.987	52.48	9.604	3.144	7.993	3.63
95% CI (profile likelihood)
LogIC50	0.4544 to 0.5782	0.6936 to 0.9089	0.4984 to 0.6180	0.5248 to 0.6621	0.7566 to 0.9264	0.9558 to 1.036	0.7436 to 0.9401	1.289 to 3.731	0.9124 to 1.053	0.4666 to 0.5272	0.7887 to 1.022	0.5149 to 0.6023
HillSlope	-1.170 to -0.8530	-1.866 to -0.9707	-1.307 to -0.9388	-2.340 to -1.409	-1.983 to -1.126	-2.476 to -1.744	-0.8166 to -0.5393	0.04485 to 0.2707	-1.202 to -0.8482	-1.146 to -0.9697	-1.439 to -0.8073	-0.8502 to -0.7060
IC50	2.847 to 3.786	4.939 to 8.109	3.151 to 4.150	3.348 to 4.593	5.710 to 8.440	9.033 to 10.86	5.541 to 8.711	19.45 to 5379	8.174 to 11.30	2.928 to 3.367	6.147 to 10.51	3.273 to 4.002
Goodness of Fit
Degrees of Freedom	16	16	16	16	16	16	16	16	16	16	16	16
R squared	0.9577	0.9102	0.9578	0.9426	0.9267	0.9812	0.9015	0.3567	0.9479	0.9886	0.8791	0.9805
Sum of Squares	381.7	1939	454.5	1025	1378	446.8	666.8	660.3	631.8	101.1	1809	132.3
Sy.x	4.884	11.01	5.33	8.003	9.281	5.285	6.456	6.424	6.284	2.514	10.63	2.876
